# Supplementary material for: Dengue and chikungunya seroprevalence among Qatari nationals and immigrants residing in Qatar
Source: PLoS One. 2019 Jan 31;14(1):e0211574. doi: 10.1371/journal.pone.0211574 (PMC6355019; doi:10.1371/journal.pone.0211574)
Supplement: S1 Table — (XLSX) [file pone.0211574.s001.xlsx]

## Sheet: Raw Data
C	Samplelabel	LabNo.DonorUnit	Gender	Nationality	Birthyear	Yearofcollection	Age	Dengue Result	Chikungunia Result
32	32 P1	1713810464	M	PHI	1964	2013	49	1	0
45	45 P1	1713810477	M	PHI	1988	2013	25	1	0
48	48 P1	1713810480	M	PHI	1979	2013	34	1	0
56	56 P1	1713810488	M	PHI	1967	2013	46	1	0
57	57 P1	1713810489	M	PHI	1968	2013	45	1	0
61	61 P1	1713810493	M	PHI	1980	2013	33	1	0
65	65 P1	1713810497	M	PHI	1986	2013	27	1	0
67	67 P1	1713810499	M	PHI	1968	2013	45	1	0
68	68 P1	1713810500	M	PHI	1965	2013	48	1	0
69	69 P1	1713810501	M	PHI	1979	2013	34	1	0
74	74 P1	1713810506	M	PHI	1958	2013	55	1	0
77	77 P1	1713810509	M	PHI	1979	2013	34	1	1
187	187 P1	1713810620	M	PHI	1977	2013	36	1	1
251	251 P1	1713810684	M	PHI	1985	2013	28	1	0
254	254 P1	1713810687	M	PHI	1980	2013	33	1	1
256	256 P1	1713810689	M	PHI	1984	2013	29	1	0
257	257 P1	1713810690	M	PHI	1979	2013	34	1	1
260	260 P1	1713810693	M	PHI	1982	2013	31	1	0
265	265 P1	1713810698	M	PHI	1981	2013	32	0	0
274	274 P1	1713810707	M	PHI	1973	2013	40	1	0
276	276 P1	1713810709	M	PHI	1975	2013	38	1	0
291	291 P1	1713810724	M	PHI	1983	2013	30	1	0
379	379 P1	1713810815	M	PHI	1989	2013	24	1	0
397	397 P1	1713810833	M	PHI	1981	2013	32	1	0
560	560 P1	1713810996	M	PHI	1994	2014	20	0	0
582	582 P1	1713811018	M	PHI	1980	2014	34	1	0
586	586 P1	1713811022	M	PHI	1989	2014	25	1	0
697	697 P1	1713811137	M	PHI	1986	2014	28	1	0
831	831 P1	2020114013888R	M	PHI	1982	2014	32	1	0
862	862 P1	2020114013930I	M	PHI	1983	2014	31	1	0
891	891 P1	2020114013916E	M	PHI	1975	2014	39	1	0
1017	1017 P1	2020114013980Z	M	PHI	1979	2014	35	1	0
1045	1045 P1	2020114014150L	M	PHI	1983	2014	31	1	1
1067	18 p2	20201140245118	M	PHI	1991	2014	23	1	0
1108	59 p2	2020114024883Q	M	PHI	1963	2014	51	1	0
1206	157 p2	20201140265992	M	PHL	1969	2014	45	1	1
1215	166 p2	2020114026608W	M	PHI	1974	2014	40	1	1
1219	170 p2	20201140266144	M	PHI	1988	2014	26	1	0
1234	185 p2	2020114026656G	M	PHI	1981	2014	33	1	0
1473	424 p2	2020114028843F	M	PHI	1979	2014	35	1	0
1514	465 p2	2020114029299F	M	PHI	1961	2014	53	1	0
1582	533 p2	20201140298736	M	PHI	1977	2014	37	1	0
1652	603 p2	2020114029984A	M	PHI	1975	2014	39	1	0
1662	613 p2	20201140299858	M	PHI	1969	2014	45	1	1
1680	631 p2	2020115000461X	M	PHI	1981	2015	34	1	0
1750	701 p2	2020115000978C	M	PHI	1961	2015	54	1	0
1794	745 p2	2020115001012U	M	PHI		2015	2015	1	0
1817	768 p2	20201150016347	M	PHI	1976	2015	39	1	0
1853	804 p2	20201150016531	M	PHI	1988	2015	27	0	0
1907	858 p2	20201150021955	M	PHI	1976	2015	39	1	0
2023	974 p2	20201150041227	M	PHI	1984	2015	31	1	1
2024	975 p2	20201150041219	M	PHI	1972	2015	43	1	1
2102	1053 p2	2020115004628T	M	PHI	1971	2015	44	1	0
2128	1079 P2	2020115004510R	M	PHI	1984	2015	31	1	0
2129	1080 P2	20201150045126	M	PHI	1978	2015	37	1	1
2235	1186 P2	2020115005321E	M	PHIL	1979	2015	36	1	0
2280	1231 P2	2020115005624L	M	PHIL	1981	2015	34	1	0
2333	1284 P2	2020115005829I	M	PHIL	1986	2015	29	1	0
2337	1288 P2	20201150058085	M	PHIL	1966	2015	49	1	0
2390	1341 P2	2020115006248L	M	PHIL	1981	2015	34	1	0
2589	1540 P2	20201150076762	M	PHI	1982	2015	33	1	0
2590	1541 P2	2020115007671C	M	PHI	1977	2015	38	1	1
2742	1693 P2	20201150084090	M	PHI	1968	2015	47	1	0
2891	1842 P2	2020115009680F	M	PHI	1965	2015	50	1	1
2961	1912 P2	20201150112259	M	PHI	1968	2015	47	1	0
3035	1986 P2	2020115011538L	M	PHI	1988	2015	27	1	0
3155	2106 P2	20201150127669	M	PHL	1969	2015	46	1	0
3169	2120 P2	20201150128645	M	PHI	1973	2015	42	1	0
3400	2351 P2	20201150146325	M	PHI	1984	2015	31	1	0
3401	2352 P2	20201150146317	M	PHI	1975	2015	40	1	0
3512	2463 P2	2020115014759C	M	PHI	1973	2015	42	1	1
3513	2464 P2	2020115014735M	M	PHI	1966	2015	49	1	0
3624	2575 P2	2020115016497T	M	PHI	1978	2015	37	1	0
3779	2730 P2	2020115016944F	M	PHI	1981	2015	34	1	0
3874	2825 P2	202011501879S	M	PHI	1967	2015	48	1	0
3941	2892 P2	2020115019475U	M	PHI	1978	2015	37	0	0
4027	2978 P2	2020115019850G	M	PHI	1960	2015	55	1	1
4231	3182 P2	2020115021983C	M	PHL	1977	2015	38	1	0
4261	3212 P2	2020115021990E	M	PHI	1988	2015	27	1	0
4262	3213 P2	20201150219890	M	PHI	1982	2015	33	1	0
4406	3357 P2	2020115024543C	M	PHI	1984	2015	31	1	0
4437	3388 P2	20201150245532	M	PHI	1981	2015	34	1	0
4449	3400 P2	27660817311	M	PHI	1976	2015	39	1	0
4459	3410 P2	2020115024762R	M	PHIL	1982	2015	33	1	1
4460	3411 P2	2020115024764N	M	PHIL	1990	2015	25	1	0
4522	3473 P2	2020115026052I	M	PHI	1977	2015	38	1	0
4529	3480 P2	2020115026053G	M	PHI	1978	2015	37	1	0
4536	3487 P2	2020115026042M	M	PHI	1983	2015	32	1	0
4537	3488 P2	2020115026044I	M	PHI	1970	2015	45	1	0
4548	3499 P2	2020115026135C	M	PHI	1970	2015	45	0	1
4585	3536 P2	2020115026392F	M	PHI	1983	2015	32	1	0
4586	3537 P2	2020115026391H	M	PHI	1981	2015	34	1	0
4594	3545 P2	20201150261626	M	PHI	1979	2015	36	1	0
4661	3612 P2	202011502666Q	M	PHI	1983	2015	32	1	1
4697	3648 P2	2020115027399M	M	PHI	1969	2015	46	1	0
4873	3824 P2	2020115028866?	M	PHI	1969	2015	46	1	1
4922	3873 P2	2020115029329I	M	PHI	1978	2015	37	1	1
4970	3921 P2	20201150299385	M	PHI	1976	2015	39	1	0
4973	3924 P2	2020115029770C	M	PHI	1977	2015	38	1	0
5086	4037 P2	2020115031341B	M	PHI	1975	2015	40	1	1
5097	4048 P2	20201150313381	M	PHI	1972	2015	43	1	0
5108	4059 P2	2020115032091*	M	PHI	1976	2015	39	1	0
5115	4066 P2	202011503205BB	M	PHI	1981	2015	34	1	0
5168	4119 P2	20201150325538	M	PHI	1990	2015	25	1	0
5224	4175 P2	2020116000502U	M	PHI	1986	2016	30	1	0
5263	4214 P2	2020116000928F	M	PHIL	1982	2016	34	1	0
5399	4350 P2	2020116002275P	M	PHIL	1976	2016	40	1	0
5475	4426 P2	2020116002535H	M	PHIL	1982	2016	34	1	0
5500	4451 P2	2020116002533L	M	PHIL	1985	2016	31	1	0
5504	4455 P2	20201160023879	M	PHIL	1978	2016	38	1	0
5567	4518 P2	2020116003885V	M	PHIL	1975	2016	41	1	0
5594	4545 P2	2020116005162W	M	PHIL	1990	2016	26	1	0
5688	4639 P2	2020116007654Y	M	PHL	1985	2016	31	1	0
5740	4691 P2	2020116009271W	M	PHL	1977	2016	39	1	0
5778	4729 P2	20201160091924	M	PHL	1982	2016	34	1	0
5832	4783 P2	20201160096438	M	PHL	1978	2016	38	1	0
5873	4824 P2	2020116015694	M	PHL	1967	2016	49	1	0
5913	4864 P2	20201160104775	M	PHL	1968	2016	48	1	0
5940	4891 P2	2020116010973A	M	PHL	1970	2016	46	1	0
1	1 P1	1713810431	M	IND	1963	2013	50	0	0
7	7 P1	1713810437	M	IND	1987	2013	26	1	1
38	38 P1	1713810470	M	IND	1963	2013	50	0	0
44	44 P1	1713810476	M	IND	1973	2013	40	0	0
46	46 P1	1713810478	M	IND	1982	2013	31	1	0
47	47 P1	1713810479	M	IND	1969	2013	44	1	0
50	50 P1	1713810482	M	IND	1982	2013	31	0	0
52	52 P1	1713810484	M	IND	1984	2013	29	0	0
53	53 P1	1713810485	M	IND	1983	2013	30	0	0
58	58 P1	1713810490	M	IND	1969	2013	44	0	0
62	62 P1	1713810494	M	IND	1977	2013	36	1	0
75	75 P1	1713810507	M	IND	1977	2013	36	0	0
80	80 P1	1713810512	M	IND	1985	2013	28	1	0
98	98 P1	1713810530	M	IND	1976	2013	37	1	0
108	108 P1	1713810541	M	IND	1970	2013	43	1	0
126	126 P1	1713810559	M	IND	1986	2013	27	1	0
129	129 P1	1713810562	M	IND	1988	2013	25	1	1
131	131 P1	1713810564	M	IND	1983	2013	30	1	0
132	132 P1	1713810565	M	IND	1987	2013	26	1	0
135	135 P1	1713810568	M	IND	1989	2013	24	1	1
137	137 P1	1713810570	M	IND	1975	2013	38	1	0
139	139 P1	1713810572	M	IND	1986	2013	27	1	1
140	140 P1	1713810573	M	IND	1987	2013	26	1	0
141	141 P1	1713810574	M	IND	1986	2013	27	1	1
142	142 P1	1713810575	M	IND	1984	2013	29	1	0
149	149 P1	1713810582	M	IND	1980	2013	33	1	0
151	151 P1	1713810584	M	IND	1987	2013	26	1	0
160	160 P1	1713810593	M	IND	1975	2013	38	1	0
253	253 P1	1713810686	M	IND	1977	2013	36	1	0
286	286 P1	1713810719	M	IND	1979	2013	34	1	1
287	287 P1	1713810720	M	IND	1965	2013	48	1	0
298	298 P1	1713810731	M	IND	1978	2013	35	0	0
302	302 P1	1713810735	M	IND	1972	2013	41	1	0
328	328 P1	1713810762	M	IND	1983	2013	30	0	1
390	390 P1	1713810826	M	IND	1969	2013	44	1	0
396	396 P1	1713810832	M	IND	1978	2013	35	0	0
406	406 P1	1713810842	M	IND	1991	2013	22	0	0
410	410 P1	1713810846	M	IND	1988	2013	25	1	0
411	411 P1	1713810847	M	IND	1980	2013	33	1	0
431	431 P1	1713810867	M	IND	1975	2013	38	0	0
433	433 P1	1713810869	M	IND	1971	2013	42	1	0
436	436 P1	1713810872	M	IND	1976	2013	37	1	0
440	440 P1	1713810876	M	IND	1973	2013	40	1	0
444	444 P1	1713810880	M	IND	1976	2013	37	1	0
445	445 P1	1713810881	M	IND	1973	2013	40	0	0
446	446 P1	1713810882	M	IND	1976	2013	37	0	0
460	460 P1	1713810896	M	IND	1971	2013	42	1	0
461	461 P1	1713810897	M	IND	1979	2013	34	1	0
466	466 P1	1713810902	M	IND	1975	2013	38	1	0
469	469 P1	1713810905	M	IND	1970	2013	43	1	0
515	515 P1	1713810951	M	IND	1995	2014	19	0	0
576	576 P1	1713811012	M	IND	1994	2014	20	1	0
638	638 P1	1713811076	M	IND	1992	2014	22	0	0
647	647 P1	1713811085	M	IND	1991	2014	23	0	0
661	661 P1	1713811099	M	IND	1983	2014	31	1	0
673	673 P1	1713811111	M	IND	1992	2014	22	0	0
677	677 P1	1713811115	M	IND	1994	2014	20	1	0
684	684 P1	1713811122	M	IND	1967	2014	47	0	0
829	829 P1	2020114013899L	M	IND	1970	2014	44	0	1
941	941 P1	2020114014031Z	M	IND	1969	2014	45	1	0
966	966 P1	2020114014053N	M	IND	1975	2014	39	1	0
974	974 P1	2020114014062L	M	IND	1988	2014	26	0	0
979	979 P1	2020114014045N	M	IND	1990	2014	24	0	0
1004	1004 P1	2020114014015Z	M	IND	1977	2014	37	1	0
1013	1013 P1	20201140140124	M	IND	1985	2014	29	0	0
1014	1014 P1	20201140140140	M	IND	1983	2014	31	0	0
1040	1040 P1	20201140141569	M	IND	1973	2014	41	1	0
1054	5 p2	2020114024607T	M	IND	1980	2014	34	0	0
1058	9 p2	20201140246014	M	IND	1984	2014	30	0	0
1102	53 p2	20201140248523	M	IND	1974	2014	40	1	1
1103	54 p2	20201140248507	M	IND	1980	2014	34	1	0
1161	112 p2	20201140262022	M	IND	1972	2014	42	1	0
1182	133 p2	20201140261787	M	IND	1989	2014	25	0	0
1197	148 p2	2020114026883I	M	IND	1959	2014	55	1	0
1199	150 p2	20201140266211	M	IND	1968	2014	46	1	0
1244	195 p2	2020114026646K	M	IND	1968	2014	46	1	0
1254	205 p2	2020114026697Z	M	IND	1976	2014	38	1	0
1315	266 p2	20201140272515	M	IND	1985	2014	29	1	0
1321	272 p2	2020114027272W	M	IND	1975	2014	39	0	0
1467	418 p2	20201140288725	M	IND	1989	2014	25	1	0
1505	456 p2	2020114029294P	M	IND	1984	2014	30	0	0
1524	475 p2	2020114029269R	M	IND	1985	2014	29	1	0
1560	511 p2	2020114029564D	M	IND	1983	2014	31	1	0
1562	513 p2	202011402956(7)*	M	IND	1982	2014	32	0	0
1637	588 p2	20201140300937	M	IND	1985	2014	29	0	0
1647	598 p2	20201140300689	M	IND	1983	2014	31	0	0
1671	622 p2	2020115000500E	M	IND	1972	2015	43	1	0
1675	626 p2	2020115000466N	M	IND	1988	2015	27	1	0
1717	668 p2	2020115000639D	M	IND	1981	2015	34	1	0
1732	683 p2	20201150005357T	M	IND	1984	2015	31	1	0
1740	691 p2	20201150009846	M	IND	1964	2015	51	0	0
1754	705 p2	20201150009896	M	IND	1986	2015	29	0	0
1800	751 p2	2020115001220E	M	IND	1984	2015	31	1	0
1815	766 p2	20201150016339	M	IND	1985	2015	30	1	0
1816	767 p2	20201150016363	M	IND	1991	2015	24	1	1
1831	782 p2	2020115001603L	M	IND	1978	2015	37	1	0
1846	797 p2	20201150017059	M	IND	1978	2015	37	1	1
1913	864 p2	2020115002423D	M	IND	1985	2015	30	0	0
1986	937 p2	2020115003087Y	M	IND	1988	2015	27	1	0
2001	952 p2	2020115003868D	M	IND	1982	2015	33	1	0
2087	1038 p2	20201150046320	M	IND	1966	2015	49	0	0
2096	1047 p2	2020115004644T	M	IND	1991	2015	24	1	0
2114	1065 p2	2020115004497J	M	IND	1974	2015	41	0	0
2180	1131 P2	20201150050944	M	IND	1981	2015	34	0	0
2244	1195 P2	2020115005322C	M	IND	1975	2015	40	1	0
2359	1310 P2	2020115005925W	M	IND	1988	2015	27	1	1
2389	1340 P2	2020115006408L	M	IND	1982	2015	33	0	0
2438	1389 P2	2020115006452D	M	IND	1983	2015	32	1	0
2450	1401 P2	2020115006966Z	M	IND	1982	2015	33	0	0
2456	1407 P2	20201150070973-	M	IND	1973	2015	42	0	0
2462	1413 P2	20201150071112-	M	IND	1987	2015	28	1	0
2495	1446 P2	20201150069650-	M	IND	1965	2015	50	1	0
2499	1450 P2	2020115006991X	M	IND	1985	2015	30	1	0
2504	1455 P2	2020115007150P	M	IND	1975	2015	40	1	1
2527	1478 P2	20201150071917-	M	IND	1968	2015	47	1	0
2544	1495 P2	2020115007630O(U)	M	IND	1969	2015	46	1	1
2582	1533 P2	20201150076690	M	IND	1976	2015	39	1	0
2603	1554 P2	20201150076666	M	IND	1986	2015	29	0	0
2620	1571 P2	20201150078999	M	IND	1984	2015	31	0	1
2644	1595 P2	20201150079242	M	IND	1987	2015	28	1	0
2646	1597 P2	20201150079234	M	IND	1979	2015	36	0	0
2648	1599 P2	2020115007927X	M	IND	1965	2015	50	1	0
2674	1625 P2	2020115007993D	M	IND	1979	2015	36	0	0
2792	1743 P2	2020115009184A	M	IND	1969	2015	46	1	0
2808	1759 P2	2020115009219K	M	IND	1976	2015	39	0	0
2821	1772 P2	2020115009209O	M	IND	1988	2015	27	0	0
2849	1800 P2	2020115009723P	M	IND	1981	2015	34	1	0
2885	1836 P2	2020115009744F	M	IND	1988	2015	27	1	0
2946	1897 P2	20201150113014	M	IND	1984	2015	31	0	0
2955	1906 P2	2020115011278K	M	IND	1981	2015	34	1	0
2987	1938 P2	2020115011311D	M	IND	1990	2015	25	1	0
3091	2042 P2	2020115012007D	M	IND	1987	2015	28	1	0
3158	2109 P2	20201150127895	M	IND	1983	2015	32	1	0
3159	2110 P2	2020115012786I	M	IND	1979	2015	36	1	0
3160	2111 P2	2020115012867*	M	IND	1973	2015	42	1	1
3165	2116 P2	2020115012868Y	M	IND	1968	2015	47	1	0
3226	2177 P2	2020115013528L	M	IND	1985	2015	30	0	0
3243	2194 P2	2020115013619F	M	IND	1974	2015	41	0	0
3253	2204 P2	2020115013609J	M	IND	1967	2015	48	1	0
3259	2210 P2	2020115013611X	M	IND	1963	2015	52	1	0
3285	2236 P2	20201150140368	M	IND	1982	2015	33	0	0
3287	2238 P2	20201150140392	M	IND	1983	2015	32	1	0
3295	2246 P2	20201150140384	M	IND	1963	2015	52	1	0
3367	2318 P2	2020115014082Y	M	IND	1978	2015	37	1	0
3371	2322 P2	2020115014270P	M	IND	1970	2015	45	1	0
3390	2341 P2	2020115014521J	M	IND	1980	2015	35	1	0
3436	2387 P2	2020115015298M	M	IND	1969	2015	46	0	1
3443	2394 P2	20201150148738	M	IND	1975	2015	40	1	0
3477	2428 P2	20201150151016	M	IND	1985	2015	30	1	0
3492	2443 P2	2020115014688A	M	IND	1972	2015	43	0	0
3547	2498 P2	2020115011311N	M	IND	1966	2015	49	0	0
3549	2500 P2	20201150153293	M	IND	1981	2015	34	1	0
3569	2520 P2	2020115015885L	M	IND	1983	2015	32	0	0
3783	2734 P2	20201150169751	M	IND	1974	2015	41	1	0
3818	2769 P2	20201150172850	M	IND	1989	2015	26	1	1
3891	2842 P2	202011501899Z	M	IND	1975	2015	40	0	0
3928	2879 P2	2020115018816*	M	IND	1981	2015	34	1	0
4010	2961 P2	2020115019831M	M	IND	1980	2015	35	0	0
4082	3033 P2	2020115020208W	M	IND	1980	2015	35	1	0
4086	3037 P2	20201150203680	M	IND	1975	2015	40	0	0
4095	3046 P2	2020115020539V	M	IND	1988	2015	27	0	0
4134	3085 P2	2020115020814P	M	IND	1965	2015	50	0	0
4199	3150 P2	20201150218464	M	IND	1983	2015	32	1	0
4205	3156 P2	20201150214064	M	IND	1971	2015	44	1	0
4395	3346 P2	20201150245298	M	IND	1970	2015	45	0	1
4427	3378 P2	2020115024523K	M	IND	1975	2015	40	1	1
4549	3500 P2	2020115026143C	M	IND	1987	2015	28	0	0
4587	3538 P2	2020115026384F	M	IND	1983	2015	32	1	0
4598	3549 P2	20201150262610	M	IND	1987	2015	28	1	0
4682	3633 P2	2020115027110E	M	IND	1978	2015	37	0	0
4701	3652 P2	2020115027647M	M	IND	1971	2015	44	0	0
4740	3691 P2	20201150279540	M	IND	1963	2015	52	1	0
4777	3728 P2	2020115028137D	M	IND	1983	2015	32	0	0
4858	3809 P2	2020115028799B	M	IND	1988	2015	27	1	0
4927	3878 P2	2020115029373A	M	IND	1966	2015	49	0	0
4999	3950 P2	2020115029965*	M	IND	1970	2015	45	1	0
5005	3956 P2	2020115030099F	M	IND	1986	2015	29	0	1
5080	4031 P2	20201150312389	M	IND	1987	2015	28	1	0
5101	4052 P2	2020115031330H	M	IND	1977	2015	38	0	0
5234	4185 P2	20201160004101	M	IND	1990	2016	26	0	0
5315	4266 P2	2020116000763P	M	IND	1980	2016	36	1	0
5329	4280 P2	20201160016863	M	IND	1985	2016	31	1	0
5342	4293 P2	20201160017010	M	IND	1970	2016	46	1	0
5374	4325 P2	2020116001333G	M	IND	1991	2016	25	1	0
5395	4346 P2	2020116002132T	M	IND	1979	2016	37	1	0
5432	4383 P2	2020116002175G	M	IND	1978	2016	38	0	0
5526	4477 P2	2020116002425T	M	IND	1988	2016	28	1	0
5539	4490 P2	20201160035479	M	IND	1983	2016	33	1	0
5549	4500 P2	20201160038812	M	IND	1967	2016	49	0	1
5618	4569 P2	20201160051175	M	IND	1974	2016	42	1	0
5640	4591 P2	2020116005812X	M	IND	1959	2016	57	1	0
5659	4610 P2	2020116006140S	M	IND	1989	2016	27	1	3
5689	4640 P2	2020116007653A	M	IND	1988	2016	28	0	0
5712	4663 P2	2020116007818Q	M	IND	1985	2016	31	1	0
5726	4677 P2	2020116007671W	M	IND	1992	2016	24	0	0
5779	4730 P2	2020116008003W	M	IND	1967	2016	49	0	0
5784	4735 P2	2020116008543W	M	IND	1981	2016	35	1	0
5858	4809 P2	202011600533L	M	IND	1969	2016	47	1	0
5896	4847 P2	2020116010445L	M	IND	1979	2016	37	1	0
5982	4933 P2	2020116011815M	M	IND	1975	2016	41	1	0
12	12 P1	1713810443	M	EGY	1981	2013	32	0	0
76	76 P1	1713810508	M	EGY	1986	2013	27	0	0
79	79 P1	1713810511	M	EGY	1978	2013	35	0	0
81	81 P1	1713810513	M	EGY	1983	2013	30	0	0
112	112 P1	1713810545	M	EGY	1988	2013	25	0	0
249	249 P1	1713810682	M	EGY	1986	2013	27	1	0
263	263 P1	1713810696	M	EGY	1984	2013	29	0	0
362	362 P1	1713810797	M	EGY	1986	2013	27	0	0
363	363 P1	1713810798	M	EGY	1987	2013	26	0	0
420	420 P1	1713810856	M	EGY	1982	2013	31	0	0
509	509 P1	1713810945	M	EGY	1983	2014	31	0	0
525	525 P1	1713810961	M	EGY	1975	2014	39	0	0
556	556 P1	1713810992	M	EGY	1991	2014	23	0	0
621	621 P1	1713811058	M	EGY	1975	2014	39	1	0
639	639 P1	1713811077	M	EGY	1990	2014	24	0	0
871	871 P1	20201140139614	M	EGY	1986	2014	28	0	0
881	881 P1	20201140139606	M	EGY	1974	2014	40	0	0
926	926 P1	2020114014144H	M	EGY	1967	2014	47	0	0
928	928 P1	2020114014032X	M	EGY	1989	2014	25	1	0
937	937 P1	2020114014033V	M	EGY	1984	2014	30	1	0
984	984 P1	2020114014051R	M	EGY	1990	2014	24	0	0
1015	1015 P1	20201140140204	M	EGY	1977	2014	37	0	0
1016	1016 P1	2020114013967T	M	EGY	1961	2014	53	0	0
1028	1028 P1	20201140141593	M	EGY	1965	2014	49	0	0
1087	38 p2	20201140248427	M	EGY	1961	2014	53	0	0
1226	177 p2	20201140266027	M	EGY	1982	2014	32	1	0
1242	193 p2	2020114026652O	M	EGY	1982	2014	32	0	0
1268	219 p2	2020114026662K	M	EGY	1982	2014	32	0	0
1296	247 p2	20201140272187	M	EGY	1970	2014	44	1	0
1345	296 p2	2020114027542K	M	EGY	1980	2014	34	0	0
1359	310 p2	2020114027552G	M	EGY	1982	2014	32	0	0
1387	338 p2	2020114028320W	M	EGY	1984	2014	30	1	0
1391	342 p2	2020114028323Q	M	EGY	1969	2014	45	0	0
1411	362 p2	20201140283060S	M	EGY	1987	2014	27	1	0
1436	387 p2	2020114028745J	M	EGY	1975	2014	39	0	0
1437	388 p2	2020114028761J	M	EGY	1977	2014	37	0	0
1446	397 p2	2020114028751X	M	EGY	1968	2014	46	0	0
1489	440 p2	2020114028831N	M	EGY	1979	2014	35	0	0
1555	506 p2	20201140294797	M	EGY	1981	2014	33	0	0
1614	565 p2	20201140300060	M	EGY	1979	2014	35	0	0
1673	624 p2	2020115000496B	M	EGY	1978	2015	37	0	0
1674	625 p2	20201150004510	M	EGY	1969	2015	46	0	0
1677	628 p2	2020115000464R	M	EGY	1979	2015	36	0	0
1685	636 p2	2020115000468J	M	EGY	1986	2015	29	1	0
1741	692 p2	2020115000985E	M	EGY	1990	2015	25	1	0
1742	693 p2	2020115000987A	M	EGY	1981	2015	34	0	0
1757	708 p2	2020115000973M	M	EGY	1987	2015	28	0	0
1783	734 p2	20201150012270	M	EGY	1985	2015	30	1	0
1832	783 p2	2020115001607D	M	EGY	1991	2015	24	0	0
1925	876 p2	2020115002809E	M	EGY	1982	2015	33	0	0
1959	910 p2	2020115002832G	M	EGY	1979	2015	36	1	0
1963	914 p2	20201150028288-	M	EGY	1986	2015	29	1	0
1975	926 p2	2020115002947V	M	EGY	1979	2015	36	1	0
1982	933 p2	2020115002954X	M	EGY	1989	2015	26	0	0
1997	948 p2	2020115003925R	M	EGY	1972	2015	43	0	0
2028	979 p2	2020115003797B	M	EGY	1976	2015	39	0	0
2040	991 p2	2020115004128w	M	EGY	1978	2015	37	0	0
2071	1022 p2	2020115004584L*	M	EGY	1972	2015	43	0	0
2099	1050 p2	20201150046152	M	EGY	1961	2015	54	0	0
2131	1082 P2	2020115004487N	M	EGY	1990	2015	25	1	0
2151	1102 P2	2020115005081E	M	EGY	1978	2015	37	0	0
2154	1105 P2	20201150050726	M	EGY	1979	2015	36	0	0
2186	1137 P2	20201150051832	M	EGY	1979	2015	36	0	0
2205	1156 P2	2020115005203Q	M	EGY	1970	2015	45	0	0
2238	1189 P2	2020115005390P	M	EGY	1979	2015	36	0	0
2286	1237 P2	20201150056469	M	EGY	1971	2015	44	0	0
2329	1280 P2	20201150059061	M	EGY	1984	2015	31	1	0
2335	1286 P2	2020115005820D	M	EGY	1972	2015	43	0	0
2393	1344 P2	202015006403V	M	EGY	1972	2015	43	0	0
2464	1415 P2	20201150071104-	M	EGY	1987	2015	28	0	0
2467	1418 P2	2020115007108T	M	EGY	1985	2015	30	0	0
2514	1465 P2	2020115007138H	M	EGY	1987	2015	28	1	0
2534	1485 P2	2020115007196Y	M	EGY	1991	2015	24	0	0
2569	1520 P2	2020115007642M	M	EGY	1985	2015	30	0	0
2600	1551 P2	20201150076850	M	EGY	1986	2015	29	0	0
2604	1555 P2	20201150076842	M	EGY	1987	2015	28	0	0
2626	1577 P2	2020115007920A	M	EGY	1977	2015	38	0	0
2682	1633 P2	2020115008014P	M	EGY	1965	2015	50	0	0
2689	1640 P2	20201150082544	M	EGY	1989	2015	26	1	0
2699	1650 P2	2020115008315*	M	EGY	1974	2015	41	0	0
2749	1700 P2	2020115008411*	M	EGY	1983	2015	32	0	0
2820	1771 P2	2020115009323K	M	EGY	1979	2015	36	0	0
2846	1797 P2	2020115009368V	M	EGY	1980	2015	35	0	0
2897	1848 P2	20201150096863	M	EGY	1963	2015	52	0	0
2917	1868 P2	20201150106505	M	EGY	1988	2015	27	0	0
2930	1881 P2	2020115010645M	M	EGY	1984	2015	31	1	0
2931	1882 P2	20201150105163	M	EGY	1991	2015	24	0	0
2947	1898 P2	202011501128W	M	EGY	1978	2015	37	1	1
2956	1907 P2	2020115011282S	M	EGY	1967	2015	48	0	0
2979	1930 P2	2020115011264W	M	EGY	1972	2015	43	1	0
2997	1948 P2	2020115011400B	M	EGY	1977	2015	38	0	0
3009	1960 P2	2020115011303D	M	EGY	1991	2015	24	1	0
3011	1962 P2	20201150113243	M	EGY	1984	2015	31	0	0
3027	1978 P2	2020115011529E	M	EGY	1970	2015	45	0	0
3038	1989 P2	20201150115488	M	EGY	1982	2015	33	0	0
3065	2016 P2	2020115011954H	M	EGY	1990	2015	25	0	0
3075	2026 P2	20201150119112	M	EGY	1972	2015	43	0	0
3121	2072 P2	20201150120259	M	EGY	1975	2015	40	1	0
3147	2098 P2	2020115012780D	M	EGY	1969	2015	46	0	0
3200	2151 P2	2020115013023Y	M	EGY	1964	2015	51	0	0
3211	2162 P2	2020115013531V	M	EGY	1987	2015	28	0	0
3236	2187 P2	2020115013547F	M	EGY	1978	2015	37	1	1
3314	2265 P2	20201150140624	M	EGY	1979	2015	36	0	0
3329	2280 P2	2020115014058X	M	EGY	1972	2015	43	1	0
3376	2327 P2	2020115014081Z	M	EGY	1980	2015	35	1	0
3377	2328 P2	2020115014088L	M	EGY	1989	2015	26	1	0
3425	2376 P2	2020115015063W	M	EGY	1978	2015	37	1	0
3437	2388 P2	202011501488V	M	EGY	1981	2015	34	0	0
3445	2396 P2	2020115015074H	M	EGY	1984	2015	31	1	0
3446	2397 P2	20201150158857	M	EGY	1965	2015	50	0	0
3482	2433 P2	20201150151024	M	EGY	1975	2015	40	0	0
3498	2449 P2	2020115014763K	M	EGY	1968	2015	47	0	0
3574	2525 P2	20201150158789	M	EGY	1981	2015	34	1	0
3607	2558 P2	20201150163778	M	EGY	1978	2015	37	1	0
3629	2580 P2	2020115016262X	M	EGY	1991	2015	24	0	0
3646	2597 P2	2020115016514M	M	EGY	1980	2015	35	0	0
3669	2620 P2	153087	M	EGY	1980	2015	35	0	0
3705	2656 P2	161242	M	EGY	1979	2015	36	0	0
3712	2663 P2	115987	M	EGY	1965	2015	50	0	0
3715	2666 P2	148299(X)	M	EGY	1981	2015	34	0	0
3723	2674 P2	74442	M	EGY	1976	2015	39	1	0
3741	2692 P2	109531	M	EGY	1972	2015	43	0	0
3754	2705 P2	48404	M	EGY	1969	2015	46	1	1
3762	2713 P2	150718	M	EGY	1969	2015	46	0	1
3827	2778 P2	2020115017413G	M	EGY	1968	2015	47	0	1
3831	2782 P2	20201150174426	M	EGY	1979	2015	36	0	0
3843	2794 P2	20201150187423	M	EGY	1983	2015	32	0	0
3847	2798 P2	2020115018745Y	M	EGY	1986	2015	29	0	0
3890	2841 P2	20201150189007	M	EGY	1972	2015	43	0	0
3902	2853 P2	20201150188796	M	EGY	1982	2015	33	0	0
3969	2920 P2	2020115019503H	M	EGY	1976	2015	39	0	0
4001	2952 P2	2020115019572S	M	EGY	1988	2015	27	0	1
4002	2953 P2	20201150195415	M	EGY	1982	2015	33	0	0
4031	2982 P2	2020115019875Z	M	EGY	1990	2015	25	0	0
4045	2996 P2	2020115020379V	M	EGY	1979	2015	36	1	0
4047	2998 P2	2020115020218S	M	EGY	1984	2015	31	0	0
4087	3038 P2	2020115020242S(5)	M	EGY	1962	2015	53	0	0
4092	3043 P2	2020115020634X	M	EGY	1982	2015	33	0	0
4115	3066 P2	20201150206?4P	M	EGY	1977	2015	38	0	0
4128	3079 P2	2020115020833J	M	EGY	1986	2015	29	0	0
4130	3081 P2	2020115020786I	M	EGY	1994	2015	21	0	0
4178	3129 P2	2020115021588Y	M	EGY	1984	2015	31	0	3
4213	3164 P2	20201150215016	M	EGY	1983	2015	32	0	0
4240	3191 P2	20201150220151	M	EGY	1987	2015	28	3	0
4242	3193 P2	2020115021965G	M	EGY	1985	2015	30	0	0
4253	3204 P2	2020115021875K	M	EGY	1991	2015	24	0	0
4278	3229 P2	2020115021901K	M	EGY	1974	2015	41	0	0
4284	3235 P2	2020115021941W	M	EGY	1966	2015	49	0	0
4411	3362 P2	20201150245634	M	EGY	1981	2015	34	0	0
4413	3364 P2	20201150245667	M	EGY	1984	2015	31	0	0
4434	3385 P2	2020115024574E	M	EGY	1979	2015	36	0	0
4454	3405 P2	2020115024622E	M	EGY	1991	2015	24	0	0
4467	3418 P2	20201150251882	M	EGY	1972	2015	43	0	0
4547	3498 P2	202011502634E	M	EGY	1976	2015	39	0	0
4557	3508 P2	20201150261490	M	EGY	1968	2015	47	0	0
4574	3525 P2	2020115026376F	M	EGY	1976	2015	39	0	0
4579	3530 P2	2020115026372N	M	EGY	1988	2015	27	0	0
4634	3585 P2	20201150269684	M	EGY	1984	2015	31	0	0
4645	3596 P2	2020115026691U	M	EGY	1982	2015	33	0	0
4691	3642 P2	2020115027714w	M	EGY	1985	2015	30	0	0
4710	3661 P2	27981827895	M	EGY	1979	2015	36	0	0
4722	3673 P2	20201150273903	M	EGY	1993	2015	22	0	0
4754	3705 P2	202011502812D	M	EGY	1976	2015	39	0	0
4807	3758 P2	2020115028629A	M	EGY	1985	2015	30	0	1
4827	3778 P2	202011502873IE	M	EGY	1987	2015	28	1	0
4828	3779 P2	2020115028722G	M	EGY	1972	2015	43	0	1
4870	3821 P2	20201150288977	M	EGY	1988	2015	27	0	1
4901	3852 P2	2020115029193I	M	EGY	1977	2015	38	0	0
4908	3859 P2	2020115029224*	M	EGY	1972	2015	43	0	0
4911	3862 P2	2020115029183M	M	EGY	1978	2015	37	0	0
4928	3879 P2	20201150293772	M	EGY	1981	2015	34	0	0
4938	3889 P2	2020115029388X	M	EGY	1992	2015	23	0	0
4940	3891 P2	2020115029389V	M	EGY	1991	2015	24	0	0
5024	3975 P2	202011503065310	M	EGY	1974	2015	41	0	0
5055	4006 P2	20201150315029	M	EGY	1985	2015	30	0	1
5081	4032 P2	2020115031237B	M	EGY	1985	2015	30	0	0
5116	4067 P2	2020115032052D	M	EGY	1975	2015	40	0	0
5117	4068 P2	2020115032067*	M	EGY	1985	2015	30	0	3
5122	4073 P2	202011502042H	M	EGY	1987	2015	28	0	0
5130	4081 P2	2020115031971P	M	EGY	1979	2015	36	1	0
5136	4087 P2	2020115031950N	M	EGY	1968	2015	47	0	0
5160	4111 P2	2020115032031N	M	EGY	1969	2015	46	0	0
5162	4113 P2	2020115032034H	M	EGY	1976	2015	39	0	0
5191	4142 P2	2020115032746R	M	EGY	1983	2015	32	0	0
5193	4144 P2	20201150325466	M	EGY	1990	2015	25	0	0
5202	4153 P2	20201150323794	M	EGY	1983	2015	32	0	0
5216	4167 P2	2020116000499P	M	EGY	1979	2016	37	0	0
5225	4176 P2	2020116000518E	M	EGY	1971	2016	45	1	0
5229	4180 P2	2020116000512Q	M	EGY	1985	2016	31	0	0
5278	4229 P2	2020116000931P	M	EGY	1978	2016	38	1	0
5304	4255 P2	20201160007895	M	EGY	1977	2016	39	0	1
5364	4315 P2	2020116001319C	M	EGY	1984	2016	32	0	0
5365	4316 P2	2020116001318E	M	EGY	1961	2016	55	0	0
5367	4318 P2	2020116001313O	M	EGY	1979	2016	37	0	0
5382	4333 P2	2020116001131A	M	EGY	1988	2016	28	0	0
5453	4404 P2	2020116001981Q	M	EGY	1981	2016	35	1	0
5454	4405 P2	2020116001850J	M	EGY	1965	2016	51	0	0
5613	4564 P2	20201160049116	M	EGY	1976	2016	40	1	0
5907	4858 P2	2020116010365L	M	EGY	1980	2016	36	0	0
21	21 P1	1713810453	M	IRN	1978	2013	35	0	0
116	116 P1	1713810549	M	IRN	1971	2013	42	0	0
121	121 P1	1713810554	M	IRN	1970	2013	43	0	0
166	166 P1	1713810599	M	IRN	1953	2013	60	0	0
180	180 P1	1713810613	M	IRN	1958	2013	55	0	0
195	195 P1	1713810628	M	IRN	1972	2013	41	0	0
196	196 P1	1713810629	M	IRN	1976	2013	37	0	0
482	482 P1	1713810918	M	IRN	1973	2013	40	0	0
501	501 P1	1713810937	M	IRN	1990	2014	24	0	0
513	513 P1	1713810949	M	IRN	1969	2014	45	0	0
526	526 P1	1713810962	M	IRN	1978	2014	36	0	0
567	567 P1	1713811003	M	IRN	1988	2014	26	0	0
619	619 P1	1713811056	M	IRN	1983	2014	31	0	0
620	620 P1	1713811057	M	IRN	1974	2014	40	0	0
623	623 P1	1713811060	M	IRN	1992	2014	22	0	0
845	845 P1	2020114013941C	M	IRN	1964	2014	50	0	0
855	855 P1	2020114013942A	M	IRN	1972	2014	42	0	0
872	872 P1	2020114013968R	M	IRN	1980	2014	34	0	0
875	875 P1	2020114013940E	M	IRM	1978	2014	36	0	0
886	886 P1	2020114013923G	M	IRN	1977	2014	37	0	0
948	948 P1	2020114014142L	M	IRN	1978	2014	36	0	0
991	991 P1	2020114013998F	M	IRN	1985	2014	29	0	0
1008	1008 P1	2020114013983T	M	IRN	1989	2014	25	0	0
1112	63 p2	2020114024855Y	M	IRN	1978	2014	36	0	0
1196	147 p2	2020114026584G	M	IRN	1970	2014	44	0	0
1323	274 p2	2020114027256W	M	IRN	1976	2014	38	0	0
1355	306 p2	2020114027555A	M	IRN	1994	2014	20	0	0
1458	409 p2	20201140288709	M	IRN	1989	2014	25	0	0
1461	412 p2	2020114028869W	M	IRN	1995	2014	19	0	0
1465	416 p2	20201140288469	M	IRN	1970	2014	44	0	0
1481	432 p2	2020114028834H	M	IRN	1969	2014	45	0	0
1585	536 p2	2020114029947K	M	IRN	1966	2014	48	0	0
1708	659 p2	2020115000622U	M	IRN	1990	2015	25	0	0
1752	703 p2	2020115000976C(A)	M	IRN	1977	2015	38	0	0
1826	777 p2	2020115001632B	M	IRN	1970	2015	45	0	0
1893	844 p2	2020115001865E	M	IRN	1979	2015	36	0	0
2032	983 p2	2020115004134*	M	IRN	1982	2015	33	0	0
2034	985 p2	2020115004126*	M	IRN	1956	2015	59	0	0
2097	1048 p2	2020115004637R	M	IRN	1963	2015	52	0	0
2157	1108 P2	2020115005080G	M	IRN	1968	2015	47	0	0
2227	1178 P2	2020115005207I	M	IRN	1983	2015	32	0	0
2250	1201 P2	2020115005613R	M	IRN	1979	2015	36	0	0
2288	1239 P2	2020115005640L	M	IRN	1969	2015	46	0	0
2441	1392 P2	20201150064469	M	IRAN	1980	2015	35	0	0
2486	1437 P2	20201150070797-	M	IRN	1975	2015	40	1	0
2550	1501 P2	2020115007611*	M	IRN	1978	2015	37	0	0
2554	1505 P2	2020115007627K	M	IRN	1978	2015	37	0	0
2608	1559 P2	2020115007743C	M	IRN	1975	2015	40	0	0
2667	1618 P2	2020115008018H	M	IRN	1973	2015	42	0	0
2695	1646 P2	2020115008265O	M	IRN	1991	2015	24	0	0
2700	1651 P2	20201150083450	M	IRN	1968	2015	47	0	0
2810	1761 P2	2020115009206U	M	IRN	1959	2015	56	0	0
2900	1851 P2	20201150096767	M	IRN	1975	2015	40	0	0
2922	1873 P2	2020115010496G	M	IRN	1971	2015	44	3	0
2969	1920 P2	2020115011246*	M	IRN	1984	2015	31	0	0
2992	1943 P2	2020115011292O	M	IRN	1995	2015	20	0	0
3023	1974 P2	2020115011491A	M	IRN	1974	2015	41	0	0
3136	2087 P2	2020115012157M	M	IRN	1980	2015	35	0	0
3140	2091 P2	2020115012781B	M	IRN	1971	2015	44	0	0
3141	2092 P2	2020115012758P	M	IRN	1977	2015	38	0	0
3183	2134 P2	2020115012913V	M	IRN	1964	2015	51	0	0
3249	2200 P2	2020115013624L	M	IRN	1969	2015	46	0	0
3335	2286 P2	20201150140720	M	IRN	1977	2015	38	0	0
3379	2330 P2	2020115014051A	M	IRN	1995	2015	20	0	0
3432	2383 P2	2020115015116T	M	IRN	1961	2015	54	0	0
3455	2406 P2	20201150148690	M	IRN	1976	2015	39	0	0
3456	2407 P2	2020115015117R	M	IRN	1978	2015	37	0	0
3474	2425 P2	20201150150965	M	IRN	1980	2015	35	0	0
3480	2431 P2	2020115015065J	M	IRN	1957	2015	58	0	0
3491	2442 P2	2020115014735S	M	IRN	1974	2015	41	0	0
3540	2491 P2	2020115015148D	M	IRN	1955	2015	60	0	0
3811	2762 P2	2020115017417E	M	IRAN	1995	2015	20	0	0
3909	2860 P2	2020115018838O	M	IRN	1973	2015	42	0	0
3917	2868 P2	2020115018829Q	M	IRN	1978	2015	37	0	3
4079	3030 P2	20201150202360	M	IRN	1961	2015	54	0	0
4091	3042 P2	2020115020499_	M	IRN	1979	2015	36	0	0
4136	3087 P2	2020115020813H	M	IRN	1971	2015	44	1	0
4140	3091 P2	2020115020803V	M	IRN		2015	2015	0	0
4215	3166 P2	202011502118T	M	IRN	1973	2015	42	0	0
4224	3175 P2	2020115021504	M	IRN	1966	2015	49	0	0
4288	3239 P2	2020115021947K	M	IRN	1977	2015	38	0	0
4321	3272 P2	20201150226490	M	IRN	1989	2015	26	0	0
4374	3325 P2	2020115023253B	M	IRN	1963	2015	52	0	0
4422	3373 P2	2020115024541	M	IRAN	1995	2015	20	0	0
4447	3398 P2	202011502214738	M	IRN	1978	2015	37	0	0
4485	3436 P2	2020115028191C	M	IRN	1992	2015	23	0	0
4570	3521 P2	2020115026393A	M	IRAN	1982	2015	33	0	0
4677	3628 P2	2020115027089D	M	IRN	1985	2015	30	0	0
4719	3670 P2	2020115027397Q	M	IRN	1975	2015	40	1	3
4721	3672 P2	20201150273965	M	IRN	1980	2015	35	0	0
4747	3698 P2	20201150279436	M	IRN	1979	2015	36	1	0
4748	3699 P2	2020115027947Z	M	IRN	1986	2015	29	0	0
4760	3711 P2	2020115027975R	M	IRN	1991	2015	24	0	0
4783	3734 P2	2020115027993N	M	IRN	1984	2015	31	0	0
4787	3738 P2	2020115027973V	M	IRN	1976	2015	39	0	0
4790	3741 P2	2020115028289I	M	IRN	1981	2015	34	0	0
4943	3894 P2	20201150297785	M	IRN	1952	2015	63	1	0
5134	4085 P2	20201150319991	M	IRN	1971	2015	44	0	0
5152	4103 P2	20201150320082	M	IRN	1955	2015	60	0	0
5153	4104 P2	20201150320095	M	IRN	1991	2015	24	0	0
5156	4107 P2	2020115032219F	M	IRN	1975	2015	40	0	0
5285	4236 P2	20201160008759	M	IRAN	1982	2016	34	0	0
5379	4330 P2	20201160011471C	M	IRN	1971	2016	45	1	0
5425	4376 P2	2020116002141G	M	IRN	1982	2016	34	0	0
5485	4436 P2	20201160025479	M	IRN	1976	2016	40	0	0
5515	4466 P2	2020116002427P	M	IRAN	1987	2016	29	0	0
5530	4481 P2	2020116003788X	M	IRN	1978	2016	38	0	0
5609	4560 P2	2020116004908X	M	IRN	1979	2016	37	0	0
5633	4584 P2	2020116005818L	M	IRN	1981	2016	35	0	0
5743	4694 P2	2020116009199G	M	IRN	1972	2016	44	0	0
5813	4764 P2	20201160098941	M	IRN	1977	2016	39	0	0
5846	4797 P2	2020116009787O	M	IRN	1956	2016	60	0	0
5942	4893 P2	20201160110A34	M	IRN	1973	2016	43	0	0
11	11 P1	1713810442	M	JOR	1968	2013	45	0	0
17	17 P1	1713810448	M	JOR	1970	2013	43	0	0
28	28 P1	1713810460	M	JOR	1966	2013	47	0	0
30	30 P1	1713810462	M	JOR	1969	2013	44	0	0
86	86 P1	1713810518	M	JOR	1986	2013	27	0	0
88	88 P1	1713810520	M	JOR	1983	2013	30	0	0
100	100 P1	1713810532	M	JOR	1975	2013	38	0	0
103	103 P1	1713810535	M	JOR	1974	2013	39	0	0
188	188 P1	1713810621	M	JOR	1976	2013	37	0	0
211	211 P1	1713810644	M	JOR	1968	2013	45	0	0
294	294 P1	1713810727	M	JOR	1973	2013	40	0	0
368	368 P1	1713810803	M	JOR	1981	2013	32	0	0
484	484 P1	1713810920	M	JOR	1959	2013	54	0	0
490	490 P1	1713810926	M	JOR	1978	2013	35	0	0
518	518 P1	1713810954	M	JOR	1984	2014	30	0	0
542	542 P1	1713810978	M	JOR	1993	2014	21	0	0
590	590 P1	1713811027	M	JOR	1980	2014	34	0	0
591	591 P1	1713811028	M	JOR	1973	2014	41	0	0
596	596 P1	1713811033	M	JOR	1969	2014	45	0	0
610	610 P1	1713811047	M	JOR	1960	2014	54	0	0
611	611 P1	1713811048	M	JOR	1966	2014	48	0	0
614	614 P1	1713811051	M	JOR	1971	2014	43	0	0
642	642 P1	1713811080	M	JOR	1991	2014	23	0	0
859	859 P1	2020114013958V	M	JOR	1985	2014	29	0	0
890	890 P1	2020114013917C	M	JOR	1974	2014	40	0	0
1039	1039 P1	2020114014163B	M	JOR	1981	2014	33	0	0
1043	1043 P1	2020114014160H	M	JOR	1969	2014	45	0	0
1085	36 p2	2020114024863X	M	JOR	1958	2014	56	1	0
1088	39 p2	2020114024854*	M	JOR	1968	2014	46	0	0
1123	74 p2	2020114025583Y	M	JOR	1981	2014	33	0	0
1132	83 p2	2020114025591Y	M	JOR	1977	2014	37	0	0
1135	86 p2	20201140255865	M	JOR	1968	2014	46	0	0
1146	97 p2	2020114025595Q	M	JOR	1978	2014	36	0	0
1169	120 p2	20201140261939	M	JOR	1974	2014	40	0	0
1201	152 p2	20201140266019	M	JOR	1965	2014	49	0	0
1216	167 p2	2020114026617U	M	JOR	1969	2014	45	0	0
1217	168 p2	2020114026615Y	M	JOR	1993	2014	21	0	1
1240	191 p2	2020114026655I	M	JOR	1965	2014	49	0	0
1292	243 p2	2020114027191Y	M	JOR	1962	2014	52	1	0
1310	261 p2	2020114027265U	M	JOR	1979	2014	35	0	0
1326	277 p2	20201140272371	M	JOR	1967	2014	47	0	0
1341	292 p2	20201140275496	M	JOR	1974	2014	40	0	0
1350	301 p2	2020114027554C	M	JOR	1987	2014	27	0	0
1399	350 p2	2020114028352G	M	JOR	1989	2014	25	0	0
1470	421 p2	2020114028861B	M	JOR	1979	2014	35	1	0
1578	529 p2	2020114029971K	M	JOR	1963	2014	51	0	0
1591	542 p2	2020114029878E	M	JOR	1964	2014	50	0	0
1601	552 p2	20201140299970	M	JOR	1974	2014	40	0	0
1608	559 p2	20201140299435	M	JOR	1986	2014	28	0	0
1705	656 p2	20201150005134	M	JOR	1976	2015	39	0	0
1721	672 p2	2020115000604Z	M	JOR	1971	2015	44	0	0
1811	762 p2	20201150016419	M	JOR	1980	2015	35	0	0
1820	771 p2	2020115001605H	M	JOR	1981	2015	34	0	0
1822	773 p2	2020115001612J	M	JOR	1965	2015	50	0	3
1824	775 p2	2020115001630F	M	JOR	1967	2015	48	0	0
1828	779 p2	20201150016355	M	JOR	1982	2015	33	0	0
1829	780 p2	2020115001674S	M	JOR	1968	2015	47	0	0
1915	866 p2	20201150021971	M	JOR	1988	2015	27	0	0
1916	867 p2	20201150024195	M	JOR	1990	2015	25	0	0
1941	892 p2	2020115002058N	M	JOR	1977	2015	38	0	0
1999	950 p2	2020115003246*	M	JOR	1983	2015	32	0	0
2055	1006 p2	2020115004583N	M	JOR	1965	2015	50	0	0
2117	1068 p2	2020115004649J	M	JOR	1976	2015	39	0	0
2159	1110 P2	2020115005083A	M	JOR	1972	2015	43	0	0
2182	1133 P2	2020115005189R	M	JOR	1960	2015	55	0	0
2184	1135 P2	20201150050880	M	JOR	1973	2015	42	0	0
2217	1168 P2	2020115005217E	M	JOR	1965	2015	50	0	0
2253	1204 P2	2020115005609J	M	JOR	1976	2015	39	0	0
2265	1216 P2	20201150057429	M	JOR	1992	2015	23	0	0
2277	1228 P2	2020115005779K	M	JOR	1974	2015	41	0	0
2279	1230 P2	2020115005725B	M	JOR	1986	2015	29	0	0
2284	1235 P2	2020115005645B	M	JOR	1984	2015	31	0	0
2344	1295 P2	2020115005900D	M	JOR	1966	2015	49	0	0
2381	1332 P2	2020115006258H	M	JOR	1971	2015	44	0	0
2410	1361 P2	2020115006428D	M	JOR	1963	2015	52	0	0
2426	1377 P2	2020115006444D	M	JOR	1977	2015	38	0	0
2458	1409 P2	2020115007099-	M	JOR	1968	2015	47	0	0
2466	1417 P2	2020115007106X	M	JOR	1980	2015	35	0	0
2471	1422 P2	2020115007114X	M	JOR	1959	2015	56	0	0
2530	1481 P2	20201150071909-	M	JOR	1989	2015	26	1	0
2551	1502 P2	2020115007567C	M	JOR	1986	2015	29	0	0
2584	1535 P2	2020115007638E	M	JOR	1967	2015	48	0	0
2610	1561 P2	2020115007744A	M	JOR	1973	2015	42	0	0
2616	1567 P2	20201150076498	M	JOR	1985	2015	30	0	0
2618	1569 P2	2020115007892N	M	JOR	1977	2015	38	0	0
2660	1611 P2	20201150079887	M	JOR	1974	2015	41	0	0
2671	1622 P2	2020115008011Y	M	JOR	1982	2015	33	0	0
2675	1626 P2	2020115008002X	M	JOR	1966	2015	49	0	0
2692	1643 P2	2020115008256O(Q)	M	JOR	1960	2015	55	0	0
2697	1648 P2	2020115008269G	M	JOR	1978	2015	37	0	0
2705	1656 P2	2020115008357G	M	JOR	1982	2015	33	0	0
2763	1714 P2	2020115008913T	M	JOR	1977	2015	38	0	0
2765	1716 P2	20201150089823	M	JOR	1988	2015	27	0	0
2775	1726 P2	2020115008941L	M	JOR	1975	2015	40	0	0
2788	1739 P2	2020115008921T	M	JOR	1979	2015	36	0	0
2827	1778 P2	20201150093714	M	JOR	1971	2015	44	0	0
2840	1791 P2	20201150093642	M	JOR	1969	2015	46	0	0
2854	1805 P2	2020115009727H	M	JOR	1975	2015	40	0	0
2855	1806 P2	2020115009717L	M	JOR	1971	2015	44	0	0
2858	1809 P2	2020115009730R	M	JOR	1989	2015	26	0	0
2859	1810 P2	2020115009721T	M	JOR	1964	2015	51	0	0
2919	1870 P2	20201150105059	M	JOR	1977	2015	38	0	0
2925	1876 P2	2020115010585E	M	JOR	1986	2015	29	0	0
2971	1922 P2	2020115011259Q	M	JOR	1971	2015	44	0	0
2988	1939 P2	20201150113163	M	JOR	1973	2015	42	0	0
2998	1949 P2	2020115011267Q	M	JOR	1992	2015	23	0	0
3003	1954 P2	2020115011287I	M	JOR	1968	2015	47	0	0
3005	1956 P2	20201150112951	M	JOR	1977	2015	38	0	0
3008	1959 P2	20201150114107	M	JOR	1961	2015	54	0	0
3042	1993 P2	2020115011544G	M	JOR	1974	2015	41	0	0
3047	1998 P2	2020115011550K	M	JOR	1966	2015	49	0	0
3052	2003 P2	20201150116560	M	JOR	1952	2015	63	0	0
3059	2010 P2	2020115011930X	M	JOR	1959	2015	56	0	0
3081	2032 P2	2020115011952L	M	JOR	1994	2015	21	0	0
3084	2035 P2	2020115011950P	M	JOR	1968	2015	47	1	0
3087	2038 P2	2020115011948D	M	JOR	1982	2015	33	0	0
3126	2077 P2	20201150120179	M	JOR	1968	2015	47	0	0
3172	2123 P2	20201150130051	M	JOR	1966	2015	49	0	0
3181	2132 P2	2020115013022*	M	JOR	1984	2015	31	0	0
3215	2166 P2	20201150134232	M	JOR	1985	2015	30	0	0
3326	2277 P2	20201150139882	M	JOR	1971	2015	44	0	0
3328	2279 P2	20201150142957	M	JOR	1962	2015	53	0	0
3373	2324 P2	2020115013966E	M	JOR	1989	2015	26	0	0
3385	2336 P2	20201150146237	M	JOR	1980	2015	35	0	0
3394	2345 P2	202011501461B	M	JOR	1980	2015	35	0	0
3413	2364 P2	20201150146421	M	JOR	1972	2015	43	0	0
3428	2379 P2	20201150148754	M	JOR	1968	2015	47	1	0
3488	2439 P2	2020115014732Y	M	JOR	1983	2015	32	1	0
3516	2467 P2	2020115014784A	M	JOR	1966	2015	49	0	0
3532	2483 P2	2020115015841J	M	JOR	1985	2015	30	0	0
3562	2513 P2	202011501587H	M	JOR	1973	2015	42	0	0
3643	2594 P2	2020115016520Q	M	JOR	1989	2015	26	0	0
3654	2605 P2	145752	M	JOR	1983	2015	32	0	0
3655	2606 P2	81174(save)	M	JOR	1981	2015	34	0	0
3748	2699 P2	66312	M	JOR	1972	2015	43	0	0
3791	2742 P2	20201150170229	M	JOR	1978	2015	37	0	0
3822	2773 P2	20201150174098	M	JOR	1969	2015	46	0	0
3935	2886 P2	2020115018808*	M	JOR	1971	2015	44	0	0
3937	2888 P2	20201150195167	M	JOR	1959	2015	56	0	0
3987	2938 P2	2020115019544*	M	JOR	1976	2015	39	0	0
4026	2977 P2	2020115019853A	M	JOR	1988	2015	27	0	0
4029	2980 P2	20201150198832	M	JOR	1986	2015	29	0	0
4040	2991 P2	2020115019580S	M	JOR	1984	2015	31	1	0
4051	3002 P2	2020115020398?	M	JOR	1970	2015	45	0	0
4059	3010 P2	2020115019884X	M	JOR	1985	2015	30	0	0
4061	3012 P2	2020115020229M	M	JOR	1994	2015	21	0	0
4083	3034 P2	2020115020230*	M	JOR	1964	2015	51	0	0
4116	3067 P2	2020115020646P	M	JOR	1974	2015	41	0	0
4164	3115 P2	20201150213864H	M	JOR	1978	2015	37	1	0
4208	3159 P2	2020115021540T	M	JOR	1973	2015	42	0	0
4223	3174 P2	2020115021548D	M	JOR	1976	2015	39	0	0
4225	3176 P2	2020115021214K	M	JOR	1993	2015	22	0	0
4229	3180 P2	2020115021207I	M	JOR	1980	2015	35	0	0
4244	3195 P2	2020115021869G	M	JOR	1989	2015	26	3	0
4300	3251 P2	2020115021937O	M	JOR	1974	2015	41	0	0
4344	3295 P2	20201150230312	M	JOR	1975	2015	40	0	0
4363	3314 P2	20201150232549	M	JOR	1973	2015	42	0	0
4383	3334 P2	2020115023268Y	M	JOR	1982	2015	33	0	0
4416	3367 P2	20201150245466	M	JOR	1972	2015	43	0	0
4426	3377 P2	2020115024531K	M	JOR	1962	2015	53	0	0
4439	3390 P2	2020115024527C	M	JOR	1963	2015	52	0	0
4440	3391 P2	2020115024790J	M	JOR	1966	2015	49	0	0
4464	3415 P2	2020115024452I	M	JOR	1960	2015	55	0	0
4492	3443 P2	2020115025241O	M	JOR	1990	2015	25	0	0
4531	3482 P2	2020115026060I	M	JOR	1968	2015	47	0	0
4592	3543 P2	20201150262450	M	JOR	1980	2015	35	0	0
4595	3546 P2	20201150261634	M	JOR	1956	2015	59	0	0
4610	3561 P2	2020115026168V	M	JOR	1966	2015	49	3	0
4626	3577 P2	2020115026964	M	JOR	1971	2015	44	0	0
4633	3584 P2	20201150269679	M	JOR	1978	2015	37	0	0
4636	3587 P2	2020115026873Y	M	JOR	1994	2015	21	0	0
4657	3608 P2	2020115026695	M	JOR	1968	2015	47	0	0
4669	3620 P2	2020115027103C	M	JOR	1975	2015	40	0	0
4671	3622 P2	2020115027091P	M	JOR	1976	2015	39	0	0
4706	3657 P2	20201150276892	M	JOR	1981	2015	34	0	0
4715	3666 P2	20201150273831	M	JOR	1988	2015	27	0	0
4781	3732 P2	2020115027996H	M	JOR	1977	2015	38	0	0
4784	3735 P2	2020115028132N	M	JOR	1983	2015	32	0	0
4823	3774 P2	2020115028741A	M	JOR	1971	2015	44	0	0
4831	3782 P2	20201150286820	M	JOR	1988	2015	27	0	0
4853	3804 P2	2020115028797P	M	JOR	1964	2015	51	0	0
4874	3825 P2	20201150288985	M	JOR	1989	2015	26	0	0
4881	3832 P2	20201150289108	M	JOR	1972	2015	43	0	0
4902	3853 P2	2020115029189A	M	JOR	1968	2015	47	0	0
4946	3897 P2	2020115029783B	M	JOR	1986	2015	29	0	0
4979	3930 P2	2020115029854D	M	JOR	1984	2015	31	0	0
4981	3932 P2	20201150299473	M	JOR	1981	2015	34	0	0
4997	3948 P2	20201150299584	M	JOR	1987	2015	28	0	0
5192	4143 P2	20201150325474	M	JOR	1978	2015	37	0	0
5282	4233 P2	2020116000874B	M	JOR	1982	2016	34	0	0
5302	4253 P2	2020116000951H	M	JOR	1974	2016	42	3	0
5307	4258 P2	2020116000773L	M	JOR	1984	2016	32	0	0
5359	4310 P2	2020116001548V	M	JOR	1969	2016	47	0	0
5394	4345 P2	2020116002282R	M	JOR	1965	2016	51	0	0
5408	4359 P2	2020116002135C	M	JOR	1981	2016	35	0	0
5415	4366 P2	2020116002290R	M	JOR	1970	2016	46	0	0
5465	4416 P2	20201160025727	M	JOR	1987	2016	29	0	0
5534	4485 P2	2020116002435P	M	JOR	1981	2016	35	0	0
5899	4850 P2	2020116010358J	M	JOR	1990	2016	26	0	0
95	95 P1	1713810527	M	LEB	1970	2013	43	0	0
202	202 P1	1713810635	M	LEB	1956	2013	57	0	0
219	219 P1	1713810652	M	LEB	1979	2013	34	0	0
227	227 P1	1713810660	M	LEB	1954	2013	59	0	0
231	231 P1	1713810664	M	LEB	1982	2013	31	0	0
242	242 P1	1713810675	M	LEB	1969	2013	44	0	0
244	244 P1	1713810677	M	LEB	1983	2013	30	0	0
261	261 P1	1713810694	M	LEB	1987	2013	26	0	0
338	338 P1	1713810772	M	LEB	1981	2013	32	0	0
382	382 P1	1713810818	M	LEB	1974	2013	39	0	0
405	405 P1	1713810841	M	LEB	1961	2013	52	0	1
409	409 P1	1713810845	M	LEB	1979	2013	34	0	0
424	424 P1	1713810860	M	LEB	1968	2013	45	0	0
521	521 P1	1713810957	M	LEB	1973	2014	41	0	0
543	543 P1	1713810979	M	LEB	1992	2014	22	0	0
618	618 P1	1713811055	M	LEB	1981	2014	33	0	0
630	630 P1	1713811068	M	LEB	1981	2014	33	0	0
665	665 P1	1713811103	M	LEB	1968	2014	46	0	0
846	846 P1	20201140139390	M	LEB	1977	2014	37	0	0
854	854 P1	20201140139374	M	LEB	1967	2014	47	0	0
883	883 P1	20201140139286	M	LEB	1975	2014	39	0	0
1066	17 p2	20201140245054	M	LEB	1976	2014	38	0	0
1099	50 p2	2020114024872W	M	LEB	1972	2014	42	0	0
1153	104 p2	20201140261867	M	LEB	1992	2014	22	0	0
1163	114 p2	20201140261875	M	LEB	1970	2014	44	1	0
1211	162 p2	2020114026587A	M	LEB	1956	2014	58	0	0
1232	183 p2	2020114026650Q	M	LEB	1986	2014	28	0	0
1233	184 p2	2020114026657E	M	LEB	1971	2014	43	0	0
1335	286 p2	2020114027247Y	M	LEB	1980	2014	34	0	0
1371	322 p2	20201140275225	M	LEB	1987	2014	27	0	0
1374	325 p2	2020114028337E	M	LEB	1982	2014	32	0	0
1392	343 p2	20201140283277	M	LEB	1982	2014	32	0	0
1447	398 p2	20201140287496	M	LEB	1985	2014	29	0	0
1491	442 p2	2020114028830P	M	LEB	1974	2014	40	0	0
1567	518 p2	20201140295845	M	LEB	1988	2014	26	0	0
1684	635 p2	2020115000471T	M	LEB	1956	2015	59	0	0
1720	671 p2	2020115000619L	M	LEB	1958	2015	57	0	0
1781	732 p2	20201150012158	M	LEB	1961	2015	54	0	0
1836	787 p2	20201150017085	M	LEB	1991	2015	24	0	3
1848	799 p2	2020115001678K	M	LEB	1981	2015	34	0	0
1917	868 p2	20201150024179	M	LEB	1986	2015	29	0	0
1958	909 p2	20201150028572-	M	LEB	1988	2015	27	0	0
1992	943 p2	20201150038973	M	LEB	1982	2015	33	0	0
2073	1024 p2	20201150045997	M	LEB	1969	2015	46	0	0
2082	1033 p2	20201150046064	M	LEB	1984	2015	31	0	0
2085	1036 p2	2020115004582P	M	LEB	1981	2015	34	0	3
2086	1037 p2	2020115004639X1	M	LEB	1983	2015	32	0	0
2270	1221 P2	20201150057461	M	LEB	1984	2015	31	0	0
2326	1277 P2	2020115005804D	M	LEB	1980	2015	35	0	3
2423	1374 P2	2020115006380D	M	LEB	1991	2015	24	0	3
2432	1383 P2	2020115006388Y	M	LEB	1986	2015	29	0	0
2435	1386 P2	20201150064397	M	LEB	1992	2015	23	0	0
2461	1412 P2	2020115007113Z	M	LEB	1982	2015	33	0	0
2500	1451 P2	2020115006989L	M	LEB	1965	2015	50	0	0
2505	1456 P2	2020115007117R	M	LEB	1988	2015	27	0	0
2552	1503 P2	2020115007614U	M	LEB	1976	2015	39	0	3
2570	1521 P2	2020115007670E	M	LEB	1956	2015	59	0	0
2649	1600 P2	2020115007898B	M	LEB	1980	2015	35	0	0
2778	1729 P2	2020115008915P	M	LEB	1985	2015	30	0	0
2844	1795 P2	2020115009369T	M	LEB	1979	2015	36	0	0
2890	1841 P2	2020115009674B	M	LEB	1976	2015	39	0	0
2924	1875 P2	2020115010498C	M	LEB	1968	2015	47	1	0
2942	1893 P2	2020115011224B	M	LEB	1974	2015	41	0	0
3021	1972 P2	20201150113059	M	LEB	1960	2015	55	0	0
3178	2129 P2	2020115012907F	M	LEB	1970	2015	45	0	0
3273	2224 P2	20201150135685	M	LEB	1993	2015	22	0	0
3281	2232 P2	20201150140288	M	LEB	1968	2015	47	0	0
3363	2314 P2	2020115014261R	M	LEB	1969	2015	46	0	0
3522	2473 P2	2020115014790E	M	LEB	1978	2015	37	1	0
3555	2506 P2	2020115015157B	M	LEB	1975	2015	40	0	3
3580	2531 P2	2020115015914G	M	LEB	1974	2015	41	0	0
3659	2610 P2	102820	M	LEB	1985	2015	30	1	0
3668	2619 P2	114598	M	LEB	1985	2015	30	0	0
3672	2623 P2	97884	M	LEB	1982	2015	33	0	0
3676	2627 P2	116698	M	LEB	1973	2015	42	0	0
3678	2629 P2	122919	M	LEB	1985	2015	30	0	0
3684	2635 P2	38077(save)	M	LEB	1976	2015	39	0	0
3698	2649 P2	71609	M	LEB	1974	2015	41	0	0
3706	2657 P2	64844	M	LEB	1985	2015	30	0	0
3707	2658 P2	117057	M	LEB	1967	2015	48	0	0
3710	2661 P2	142455	M	LEB	1976	2015	39	0	0
3718	2669 P2	158487	M	LEB	1980	2015	35	0	0
3729	2680 P2	47077	M	LEB	1979	2015	36	0	0
3737	2688 P2	121128	M	LEB	1974	2015	41	0	0
3972	2923 P2	2020115019467U	M	LEB	1957	2015	58	0	0
4066	3017 P2	20201150199005	M	LEB	1958	2015	57	0	0
4135	3086 P2	2020115020807N	M	LEB	1987	2015	28	0	0
4219	3170 P2	2020115021551N	M	LEB	1974	2015	41	0	0
4237	3188 P2	2020115022028C	M	LEB		2015	2015	0	0
4313	3264 P2	2020115022105E	M	LEB	1959	2015	56	0	0
4317	3268 P2	20201150226413	M	LEB	1985	2015	30	0	0
4448	3399 P2	20201150244754	M	LEB	1960	2015	55	1	0
4524	3475 P2	2020115026063C	M	LEB	1988	2015	27	0	0
4525	3476 P2	2020115025978G	M	LEB	1985	2015	30	0	0
4578	3529 P2	2020115026370R	M	LEB	1962	2015	53	0	0
4606	3557 P2	20201150262290	M	LEB	1966	2015	49	0	0
4613	3564 P2	2020115026206E	M	LEB	1980	2015	35	0	0
4867	3818 P2	2020115028856P	M	LEB	1960	2015	55	0	0
4914	3865 P2	2020115029340?	M	LEB	1990	2015	25	0	0
4942	3893 P2	2020115029845F	M	LEB	1985	2015	30	1	0
5060	4011 P2	20201150315221	M	LEB	1971	2015	44	0	0
5076	4027 P2	2020115031236D	M	LEB	1979	2015	36	0	0
5082	4033 P2	2020115031235F	M	LEB	1976	2015	39	0	0
5196	4147 P2	2020115032002M	M	LEB	1972	2015	43	0	0
5212	4163 P2	2020115032599H	M	LEB	1981	2016	35	0	0
5460	4411 P2	20201160018391	M	LEB	1968	2016	48	0	0
5466	4417 P2	20201160625743	M	LEB	1983	2016	33	0	0
5472	4423 P2	2020116002552R	M	LEB	1974	2016	42	0	0
5540	4491 P2	20201160038740	M	LEB	1981	2016	35	0	0
5554	4505 P2	2020116004056F	M	LEB	1984	2016	32	0	0
5582	4533 P2	20201160051191	M	LEB	1973	2016	43	0	0
5608	4559 P2	2020116005099E	M	LEB	1975	2016	41	0	0
5637	4588 P2	2020116005823R	M	LEB	1974	2016	42	0	0
5715	4666 P2	2020116007785C	M	LEB	1977	2016	39	0	0
5877	4828 P2	2020116010595U	M	LEB	1974	2016	42	0	0
5978	4929 P2	2020116011823M	M	LEB	1983	2016	33	0	0
4	4 P1	1713810434	M	PAK	1991	2013	22	0	0
16	16 P1	1713810447	M	PAK	1980	2013	33	0	0
54	54 P1	1713810486	M	PAK	1977	2013	36	0	0
105	105 P1	1713810537	M	PAK	1975	2013	38	1	3
317	317 P1	1713810750	M	PAK	1981	2013	32	0	0
327	327 P1	1713810760	M	PAK	1978	2013	35	0	0
387	387 P1	1713810823	M	PAK	1978	2013	35	0	0
414	414 P1	1713810850	M	PAK	1984	2013	29	0	0
502	502 P1	1713810938	M	PAK	1992	2014	22	0	0
531	531 P1	1713810967	M	PAK	1984	2014	30	0	0
536	536 P1	1713810972	M	PAK	1992	2014	22	1	0
544	544 P1	1713810980	M	PAK	1989	2014	25	0	0
546	546 P1	1713810982	M	PAK	1989	2014	25	0	0
566	566 P1	1713811002	M	PAK	1993	2014	21	0	0
569	569 P1	1713811005	M	PAK	1993	2014	21	0	0
574	574 P1	1713811010	M	PAK	1991	2014	23	0	0
578	578 P1	1713811014	M	PAK	1993	2014	21	0	0
613	613 P1	1713811050	M	PAK	1978	2014	36	0	0
622	622 P1	1713811059	M	PAK	1986	2014	28	0	0
627	627 P1	1713811065	M	PAK	1989	2014	25	0	0
643	643 P1	1713811081	M	PAK	1990	2014	24	0	0
644	644 P1	1713811082	M	PAK	1993	2014	21	0	0
653	653 P1	1713811091	M	PAK	1992	2014	22	1	0
655	655 P1	1713811093	M	PAK	1990	2014	24	0	0
669	669 P1	1713811107	M	PAK	1992	2014	22	0	0
672	672 P1	1713811110	M	PAK	1994	2014	20	0	0
825	825 P1	2020114013876Z	M	PAK	1970	2014	44	0	0
840	840 P1	20201140138734	M	PAK	1974	2014	40	0	0
842	842 P1	2020114013925C	M	PAK	1963	2014	51	1	0
844	844 P1	20201140139366	M	PAK	1976	2014	38	0	0
866	866 P1	20201140139446	M	PAK	1980	2014	34	0	3
901	901 P1	2020114013909C	M	PAK	1994	2014	20	0	0
902	902 P1	2020114013915G	M	PAK	1972	2014	42	0	0
936	936 P1	20201140140300	M	PAK	1988	2014	26	3	0
971	971 P1	2020114014060P	M	PAK	1981	2014	33	0	0
994	994 P1	2020114014017V	M	PAK	1973	2014	41	0	0
1023	1023 P1	20201140140108	M	PAK	1979	2014	35	0	0
1026	1026 P1	2020114014161F	M	PAK	1984	2014	30	0	0
1032	1032 P1	20201140141729	M	PAK	1979	2014	35	1	0
1041	1041 P1	2020114014162D	M	PAK	1978	2014	36	1	0
1047	1047 P1	2020114014151J	M	PAK	1985	2014	29	0	0
1060	11 p2	2020114024598X	M	PAK	1973	2014	41	0	0
1080	31 p2	2020114024508Z	M	PAK	1982	2014	32	3	0
1107	58 p2	2020114024880W	M	PAK	1970	2014	44	0	0
1131	82 p2	202011402560571	M	PAK	1971	2014	43	0	0
1145	96 p2	2020114025606F	M	PAK	1973	2014	41	0	0
1151	102 p2	2020114026199Y	M	PAK	1975	2014	39	1	0
1170	121 p2	2020114026191D	M	PAK	1971	2014	43	1	0
1282	233 p2	20201140272291	M	PAK	1972	2014	42	0	0
1327	278 p2	20201140272419	M	PAK	1967	2014	47	1	0
1370	321 p2	2020114027524O	M	PAK	1991	2014	23	0	0
1419	370 p2	20201140283496	M	PAK	1969	2014	45	0	0
1443	394 p2	20201140287837	M	PAK	1977	2014	37	0	0
1448	399 p2	20201140287781	M	PAK	1982	2014	32	0	0
1452	403 p2	20201140287853	M	PAK	1983	2014	31	0	1
1540	491 p2	2020114029291V	M	PAK	1975	2014	39	0	0
1587	538 p2	20201140299481	M	PAK	1976	2014	38	1	0
1612	563 p2	2020114030001A	M	PAK	1973	2014	41	0	0
1748	699 p2	2020115001194W	M	PAK	1984	2015	31	0	0
1812	763 p2	20201150016371	M	PAK	1981	2015	34	0	0
1858	809 p2	2020115001665W	M	PAK	1985	2015	30	0	0
1860	811 p2	20201150016665	M	PAK	1987	2015	28	0	0
1890	841 p2	2020115002163L	M	PAK	1978	2015	37	0	0
1892	843 p2	2020115001866C	M	PAK	1992	2015	23	0	0
1931	882 p2	2020115002725	M	PAK	1969	2015	46	0	0
1983	934 p2	2020115003287I	M	PAK	1990	2015	25	0	0
1991	942 p2	20201150030907	M	PAk	1989	2015	26	0	0
1994	945 p2	20201150038869	M	PAK	1979	2015	36	0	0
2042	993 p2	2020115003932T	M	PAK	1956	2015	59	0	0
2056	1007 p2	2020115004580T	M	PAK	1979	2015	36	0	0
2115	1066 p2	2020115004522Q*	M	PAK	1975	2015	40	0	0
2122	1073 p2	2020115004514C	M	PAK	1972	2015	43	1	0
2125	1076 P2	2020115004494P	M	PAK	1972	2015	43	0	0
2153	1104 P2	20201150050776	M	PAK	1952	2015	63	0	0
2175	1126 P2	20201150051134	M	PAK	1978	2015	37	0	0
2177	1128 P2	20201150050897	M	PAK	1956	2015	59	0	0
2248	1199 P2	2020115005607N	M	PAK	1981	2015	34	1	0
2251	1202 P2	2020115005604T	M	PAK	1967	2015	48	1	0
2256	1207 P2	2020115005608L	M	PAK	1989	2015	26	0	0
2260	1211 P2	2020115005606P	M	PAK	1963	2015	52	1	0
2317	1268 P2	20201150057269	M	PAK	1980	2015	35	0	3
2345	1296 P2	2020115005890M	M	PAK	1990	2015	25	0	0
2360	1311 P2	2020115005926U	M	PAK	1985	2015	30	1	0
2379	1330 P2	2020115006242X	M	PAK	1984	2015	31	0	0
2408	1359 P2	2020115006362H	M	PAK	1974	2015	41	0	0
2442	1393 P2	202011500696424-	M	PAK	1988	2015	27	1	0
2452	1403 P2	20201150070869-	M	PAK	1983	2015	32	1	0
2483	1434 P2	2020115006979P	M	PAK	1961	2015	54	0	0
2485	1436 P2	2020115007081J	M	PAK	1980	2015	35	0	0
2489	1440 P2	2020115007075F	M	PAK	1989	2015	26	0	0
2526	1477 P2	2020115007198U	M	PAK	1990	2015	25	0	0
2538	1489 P2	2020115007197W	M	PAK	1968	2015	47	1	0
2568	1519 P2	20201150076376	M	PAK	1988	2015	27	3	0
2585	1536 P2	2020115007633O	M	PAK	1981	2015	34	0	0
2639	1590 P2	20201150079170	M	PAK	1982	2015	33	1	0
2640	1591 P2	2020115007980N	M	PAK	1984	2015	31	0	0
2643	1594 P2	2020115007981L	M	PAK	1984	2015	31	3	0
2673	1624 P2	2020115008024L	M	PAK	1995	2015	20	0	0
2680	1631 P2	2020115008023N	M	PAK	1996	2015	19	0	0
2683	1634 P2	2020115008020T	M	PAK	1967	2015	48	1	0
2727	1678 P2	2020115008352Q	M	PAK	1980	2015	35	0	0
2754	1705 P2	2020115008511S	M	PAK	1967	2015	48	0	0
2803	1754 P2	2020115009336A	M	PAK	1975	2015	40	0	0
2881	1832 P2	20201150097399	M	PAK	1971	2015	44	1	0
2910	1861 P2	2020115010637M	M	PAK	1970	2015	45	3	0
2920	1871 P2	20201150106471	M	PAK	1992	2015	23	0	0
2940	1891 P2	2020115011221H	M	PAK	1975	2015	40	0	0
2941	1892 P2	20201150112187	M	PAK	1986	2015	29	0	0
2959	1910 P2	2020115011263Y	M	PAK	1960	2015	55	1	0
2980	1931 P2	20201150112531	M	PAK	1982	2015	33	0	0
3015	1966 P2	2020115011432W	M	PAK	1993	2015	22	0	0
3029	1980 P2	2020115011563A	M	PAK	1978	2015	37	0	0
3031	1982 P2	20201150115824	M	PAK	1985	2015	30	0	0
3222	2173 P2	2020115013556D	M	PAK	1975	2015	40	0	0
3235	2186 P2	20201150134495	M	PAK	1956	2015	59	0	0
3248	2199 P2	20201150135669	M	PAK	1978	2015	37	0	0
3257	2208 P2	20201150135853	M	PAK	1977	2015	38	1	0
3300	2251 P2	20201150136581	M	PAK	1977	2015	38	0	0
3310	2261 P2	20201150136573	M	PAK	1986	2015	29	1	0
3352	2303 P2	2020115014086P	M	PAK	1972	2015	43	0	0
3353	2304 P2	2020115013967C	M	PAK	1965	2015	50	0	0
3359	2310 P2	2020115014067V	M	PAK	1981	2015	34	0	0
3387	2338 P2	20201150145189	M	PAK	1986	2015	29	0	0
3396	2347 P2	20201150146544	M	PAK	1990	2015	25	0	0
3402	2353 P2	2020115014644Y	M	PAK	1993	2015	22	0	0
3405	2356 P2	2020115014648Q	M	PAK	1980	2015	35	0	0
3408	2359 P2	2020115014672Q	M	PAK	1974	2015	41	0	0
3415	2366 P2	20201150146490	M	PAK	1972	2015	43	0	0
3449	2400 P2	20201150148818	M	PAK	1970	2015	45	0	0
3473	2424 P2	2020115015066H	M	PAK	1957	2015	58	1	0
3590	2541 P2	2020115015897D	M	PAK	1971	2015	44	0	0
3649	2600 P2	2020115016525G	M	PAK	1984	2015	31	0	0
3806	2757 P2	2020115017405G	M	PAK	1974	2015	41	1	1
3839	2790 P2	20201150186305	M	PAK	1969	2015	46	0	0
3882	2833 P2	2020115018981A	M	PAK	1988	2015	27	0	0
3895	2846 P2	20201150188948	M	PAK	1985	2015	30	0	0
3903	2854 P2	20201150188746(A)	M	PAK	1969	2015	46	0	0
3933	2884 P2	20201150188119	M	PAK	1973	2015	42	0	0
3951	2902 P2	2020115019477Q	M	PAK	1985	2015	30	0	0
3961	2912 P2	2020115019479M	M	PAK	1982	2015	33	1	0
3968	2919 P2	2020115019491U	M	PAK	1978	2015	37	0	0
3970	2921 P2	2020115019482W	M	PAK	1987	2015	28	0	0
3971	2922 P2	2020115019481Y	M	PAK	1986	2015	29	0	0
4005	2956 P2	2020115019547U	M	PAK	1993	2015	22	0	0
4057	3008 P2	2020115019896P	M	PAK	1958	2015	57	0	0
4084	3035 P2	2020115020272W	M	PAK	1964	2015	51	1	0
4204	3155 P2	20201150214072	M	PAK	1969	2015	46	0	0
4220	3171 P2	2020115021538H	M	PAK	1956	2015	59	0	0
4239	3190 P2	2020115021972I	M	PAK	1997	2015	18	0	0
4271	3222 P2	2020115022021M	M	PAK	1957	2015	58	1	0
4286	3237 P2	2020115021946N	M	PAK	1979	2015	36	1	0
4294	3245 P2	2020115021958E	M	PAK	1965	2015	50	1	0
4302	3253 P2	2020115021925W	M	PAK	1977	2015	38	0	0
4305	3256 P2	2020116021949G	M	PAK	1980	2015	35	1	0
4332	3283 P2	2020115022773G	M	PAK	1991	2015	24	0	0
4398	3349 P2	20201150245546	M	PAK	1984	2015	31	1	0
4403	3354 P2	2020115024560A	M	PAK	1986	2015	29	1	0
4430	3381 P2	2020115024530m	M	PAK	1986	2015	29	0	0
4462	3413 P2	20201150247613	M	PAK	1972	2015	43	0	0
4481	3432 P2	2020115025189O	M	PAK	1965	2015	50	1	0
4483	3434 P2	20201150252101	M	PAK	1988	2015	27	0	0
4490	3441 P2	2020115025244I	M	PAK	1972	2015	43	1	0
4494	3445 P2	202011502524018	M	PAK	1988	2015	27	0	0
4500	3451 P2	2020115025213w	M	PAK	1978	2015	37	0	0
4501	3452 P2	20201150252170	M	PAK	1972	2015	43	0	0
4503	3454 P2	2020115025218M	M	PAK	1970	2015	45	3	0
4510	3461 P2	2020115025203*	M	PAK	1979	2015	36	0	0
4577	3528 P2	2020115026383H	M	PAK	1993	2015	22	0	0
4590	3541 P2	2020115026196N	M	PAK	1992	2015	23	0	0
4667	3618 P2	2020115027008A	M	PAK	1991	2015	24	0	0
4680	3631 P2	20201150271182	M	PAK	1984	2015	31	0	3
4686	3637 P2	20201150277307	M	PAK	1992	2015	23	0	0
4717	3668 P2	20201150273888	M	PAK	1978	2015	37	0	0
4742	3693 P2	2020115025125L	M	PAK	1978	2015	37	0	0
4772	3723 P2	2020115027989F	M	PAK	1992	2015	23	0	0
4788	3739 P2	2020115028280*	M	PAK	1980	2015	35	0	0
4814	3765 P2	2020115028709A	M	PAK	1997	2015	18	0	0
4826	3777 P2	2020115028721I	M	PAK	1978	2015	37	0	0
4829	3780 P2	20201150288684X	M	PAK	1972	2015	43	0	0
4832	3783 P2	2020115028710O	M	PAK	1969	2015	46	0	0
4871	3822 P2	2020115028865N	M	PAK	1995	2015	20	0	0
4961	3912 P2	2020115029846D	M	PAK	1982	2015	33	0	0
4968	3919 P2	2020115029930L	M	PAK	1991	2015	24	1	0
4982	3933 P2	20201150299764	M	PAK	1984	2015	31	0	0
4990	3941 P2	2020115029978Q	M	PAK	1997	2015	18	0	0
5041	3992 P2	2020115030674M	M	PAK	1982	2015	33	0	0
5078	4029 P2	2020115031234H	M	PAK	1983	2015	32	0	0
5092	4043 P2	20201150313453	M	PAK	1973	2015	42	1	0
5227	4178 P2	2020116000507K	M	PAK	1985	2016	31	0	0
5279	4230 P2	2020116000933L	M	PAK	1965	2016	51	1	0
5300	4251 P2	2020116000771P	M	PAK	1982	2016	34	0	0
5381	4332 P2	2020116001143S	M	PAK	1989	2016	27	0	0
5398	4349 P2	2020116002134E	M	PAK	1983	2016	33	0	0
5428	4379 P2	2020116002110U	M	PAK	1964	2016	52	1	0
5436	4387 P2	2020116002118E	M	PAK	1975	2016	41	0	0
5451	4402 P2	2020116002114M	M	PAK	1956	2016	60	3	1
5457	4408 P2	20201160018287	M	PAK	1976	2016	40	0	0
5489	4440 P2	20201160025399	M	PAK	1973	2016	43	0	0
5538	4489 P2	2020116002428N	M	PAK	1996	2016	20	0	0
5684	4635 P2	2020116006201Y	M	PAK	1980	2016	36	0	0
13	13 P1	1713810444	M	PAL	1983	2013	30	1	0
18	18 P1	1713810449	M	PAL	1974	2013	39	0	0
29	29 P1	1713810461	M	PAL	1982	2013	31	0	0
159	159 P1	1713810592	M	PAL	1963	2013	50	0	0
189	189 P1	1713810622	M	PAL	1990	2013	23	1	0
198	198 P1	1713810631	M	PAL	1969	2013	44	0	0
208	208 P1	1713810641	M	PAL	1974	2013	39	0	0
210	210 P1	1713810643	M	PAL	1994	2013	19	0	0
223	223 P1	1713810656	M	PAL	1989	2013	24	0	0
305	305 P1	1713810738	M	PAL	1975	2013	38	0	0
308	308 P1	1713810741	M	PAL	1982	2013	31	0	0
315	315 P1	1713810748	M	PAL	1977	2013	36	0	0
343	343 P1	1713810777	M	PAL	1992	2013	21	0	0
384	384 P1	1713810820	M	PAL	1969	2013	44	0	0
426	426 P1	1713810862	M	PAL	1986	2013	27	0	0
429	429 P1	1713810865	M	PAL	1986	2013	27	0	0
481	481 P1	1713810917	M	PAL	1964	2013	49	0	0
514	514 P1	1713810950	M	PAL	1982	2014	32	0	0
527	527 P1	1713810963	M	PAL	1972	2014	42	0	0
532	532 P1	1713810968	M	PAL	1969	2014	45	0	0
584	584 P1	1713811020	M	PAL	1979	2014	35	0	0
595	595 P1	1713811032	M	PAL	1979	2014	35	0	0
606	606 P1	1713811043	M	PAL	1977	2014	37	0	0
633	633 P1	1713811071	M	PAL	1989	2014	25	0	0
679	679 P1	1713811117	M	PAL	1987	2014	27	0	0
699	699 P1	1713811139	M	PAL	1985	2014	29	0	0
824	824 P1	20201140138830	M	PAL	1987	2014	27	0	0
933	933 P1	2020114014035R	M	PAL	1977	2014	37	1	0
944	944 P1	2020114014023Z	M	PAL	1992	2014	22	0	0
1009	1009 P1	2020114013988J	M	PAL	1968	2014	46	0	0
1049	1049 P1	2020114014155B	M	PAL	1987	2014	27	0	0
1052	3 p2	2020114024591D	M	PAL	1970	2014	44	0	0
1053	4 p2	2020114024592B	M	PAL	1964	2014	50	0	0
1092	43 p2	2020114024877M	M	PAL	1987	2014	27	0	0
1113	64 p2	20201140248575	M	PAL	1952	2014	62	0	0
1175	126 p2	2020114026215T	M	PAL	1965	2014	49	0	0
1277	228 p2	2020114027196O	M	PAL	1983	2014	31	1	0
1301	252 p2	2020114027230F	M	PAL	1995	2014	19	0	0
1309	260 p2	2020114027271Y	M	PAL	1975	2014	39	0	0
1332	283 p2	2020114027270*	M	PAL	1984	2014	30	1	0
1353	304 p2	2020114027526K	M	PAL	1973	2014	41	0	0
1379	330 p2	2020114028331Q	M	PAL	1957	2014	57	0	0
1402	353 p2	20201140283145	M	PAL	1973	2014	41	3	0
1404	355 p2	2020114028312W	M	PAL	1980	2014	34	0	0
1425	376 p2	20201140287411R	M	PAL	1964	2014	50	0	0
1445	396 p2	20201140287669	M	PAL	1955	2014	59	0	0
1515	466 p2	2020114029293R	M	PAL	1968	2014	46	0	0
1516	467 p2	29399900058	M	PAL	1993	2014	21	0	0
1532	483 p2	20201140292544	M	PAL	1973	2014	41	0	0
1535	486 p2	2020114029258X	M	PAL	1972	2014	42	1	1
1588	539 p2	2020114029880Q	M	PAL	1979	2014	35	0	0
1605	556 p2	20201140299962	M	PAL	1968	2014	46	0	0
1649	600 p2	20201140299698	M	PAL	1982	2014	32	0	0
1703	654 p2	2020115000481B	M	PAL	1972	2015	43	0	0
1737	688 p2	2020115001193P	M	PAL	1977	2015	38	1	0
1797	748 p2	2020115001219O	M	PAL	1983	2015	32	0	0
1809	760 p2	20201150016435	M	PAL	1974	2015	41	0	0
1827	778 p2	2020115001614F	M	PAL	1968	2015	47	0	0
1870	821 p2	2020115002147L	M	PAL	1956	2015	59	0	0
1902	853 p2	2020115002412J	M	PAL	1976	2015	39	0	0
1909	860 p2	20201150024099(7)	M	PAL	1978	2015	37	0	0
1912	863 p2	2020115002430F	M	PAL	1974	2015	41	0	0
1940	891 p2	2020115002056R	M	PAL	1969	2015	46	0	0
1988	939 p2	2020115003256W	M	PAL	1985	2015	30	1	1
1996	947 p2	2020115003926P	M	PAL	1982	2015	33	0	0
1998	949 p2	2020115003903Z	M	PAL	1993	2015	22	0	0
2029	980 p2	2020115004144W	M	PAL	1986	2015	29	0	0
2035	986 p2	2020115004131S	M	PAL	1973	2015	42	0	0
2039	990 p2	20201150041403	M	PAL	1989	2015	26	0	0
2048	999 p2	2020115004568L	M	PAL	1981	2015	34	0	0
2054	1005 p2	2020115004564T	M	PAL	1968	2015	47	0	0
2140	1091 P2	2020115004800C	M	PAL	1976	2015	39	3	0
2141	1092 P2	20201150045248	M	PAL	1976	2015	39	0	0
2150	1101 P2	20201150050864	M	PAL	1968	2015	47	0	0
2191	1142 P2	2020115005117M	M	PAL	1979	2015	36	0	0
2225	1176 P2	2020115005287N	M	PAL	1970	2015	45	0	0
2236	1187 P2	20201150053184	M	PAL	1963	2015	52	0	0
2275	1226 P2	20201150057896	M	PAL	1985	2015	30	0	0
2294	1245 P2	2020115005632L	M	PAL	1978	2015	37	0	0
2342	1293 P2	2020115005803F	M	PAL	1988	2015	27	0	0
2383	1334 P2	20201150063933	M	PAL	1970	2015	45	0	0
2385	1336 P2	20201150063925	M	PAL	1983	2015	32	0	0
2440	1391 P2	2020115006445B	M	PAL	1964	2015	51	0	0
2528	1479 P2	2020115007201Z	M	PAL	1983	2015	32	0	0
2542	1493 P2	2020115007635K	M	PAL	1958	2015	57	0	0
2547	1498 P2	20201150076250(O)	M	PAL	1972	2015	43	0	0
2577	1528 P2	2020115007722M	M	PAL	1972	2015	43	0	3
2595	1546 P2	2020115007644I	M	PAL	1987	2015	28	0	0
2627	1578 P2	2020115007879H	M	PAL	1967	2015	48	0	0
2642	1593 P2	2020115007886J	M	PAL	1980	2015	35	0	0
2702	1653 P2	2020115008338M	M	PAL	1984	2015	31	0	0
2703	1654 P2	2020115008341W	M	PAL	1981	2015	34	0	0
2732	1683 P2	2020115008367C	M	PAL	1969	2015	46	1	0
2736	1687 P2	20201150084075	M	PAL	1976	2015	39	1	3
2741	1692 P2	20201150083946	M	PAL	1984	2015	31	0	0
2758	1709 P2	20201150084842	M	PAL	1978	2015	37	0	3
2819	1770 P2	2020115009325G	M	PAL	1970	2015	45	1	0
2848	1799 P2	2020115009374Z	M	PAL	1978	2015	37	0	0
2853	1804 P2	2020115009731P	M	PAL	1981	2015	34	3	0
2873	1824 P2	2020115009638J	M	PAL	1989	2015	26	0	0
2880	1831 P2	2020115009732N	M	PAL	1969	2015	46	3	0
2904	1855 P2	20201150105849	M	PAL	1958	2015	57	0	0
2944	1895 P2	2020115011284O	M	PAL	1981	2015	34	0	0
3056	2007 P2	20201150116536	M	PAL	1958	2015	57	3	0
3082	2033 P2	2020115011935N	M	PAL	1967	2015	48	0	0
3132	2083 P2	2020115012070*	M	PAL	1982	2015	33	0	0
3192	2143 P2	202011501325U	M	PAL	1969	2015	46	3	0
3214	2165 P2	2020115013535N	M	PAL	1982	2015	33	0	0
3231	2182 P2	2020115013542P	M	PAL	1971	2015	44	1	0
3234	2185 P2	2020115013448L	M	PAL	1962	2015	53	0	0
3283	2234 P2	2020115014035A	M	PAL	1970	2015	45	0	0
3305	2256 P2	20201150136725	M	PAL	1994	2015	21	0	0
3338	2289 P2	20201150142869	M	PAL	1983	2015	32	0	0
3357	2308 P2	20201150140800	M	PAL	1990	2015	25	0	0
3407	2358 P2	2020115014663O	M	PAL	1980	2015	35	0	0
3517	2468 P2	2020115014792A	M	PAL	1962	2015	53	0	0
3554	2505 P2	2020115015341B	M	PAL	1987	2015	28	0	0
3565	2516 P2	2020115015893L	M	PAL	1966	2015	49	0	0
3581	2532 P2	20201150159082	M	PAL	1980	2015	35	0	0
3593	2544 P2	2020115015902E	M	PAL	1983	2015	32	0	0
3620	2571 P2	2020115016588V	M	PAL	1981	2015	34	0	0
3627	2578 P2	2020115016470E	M	PAL	1987	2015	28	0	0
3648	2599 P2	202011501627C	M	PAL	1987	2015	28	0	0
3653	2604 P2	100468	M	PAL	1985	2015	30	0	0
3667	2618 P2	133432	M	PAL	1968	2015	47	1	0
3703	2654 P2	112632	M	PAL	1974	2015	41	1	0
3764	2715 P2	108621	M	PAL	1956	2015	59	0	0
3777	2728 P2	2020115016976*	M	PAL	1971	2015	44	0	0
3796	2747 P2	20201150170405	M	PAL	1984	2015	31	0	0
3808	2759 P2	2020115017403K	M	PAL	1987	2015	28	3	0
3821	2772 P2	20201150172770	M	PAL	1987	2015	28	0	0
3835	2786 P2	2020115018934O	M	PAL	1987	2015	28	0	0
3850	2801 P2	20201150187485	M	PAL	1984	2015	31	0	0
3896	2847 P2	2020115018891E	M	PAL	1976	2015	39	0	0
3912	2863 P2	2020115018877A	M	PAL	1983	2015	32	0	0
3966	2917 P2	20201150195271	M	PAL	1978	2015	37	0	0
3974	2925 P2	2020115019459U	M	PAL	1975	2015	40	0	0
3975	2926 P2	20201150195740	M	PAL	1987	2015	28	0	0
3983	2934 P2	2020115019552*	M	PAL	1982	2015	33	0	0
4004	2955 P2	2020115019586G	M	PAL	1984	2015	31	0	0
4014	2965 P2	2020115019836C	M	PAL	1978	2015	37	0	0
4033	2984 P2	20201150198636	M	PAL	1989	2015	26	0	0
4039	2990 P2	2020115019592K	M	PAL	1993	2015	22	0	0
4046	2997 P2	2020115020206*	M	PAL	1980	2015	35	0	0
4078	3029 P2	20201150202115	M	PAL	1973	2015	42	0	0
4121	3072 P2	2020115020642X	M	PAL	1970	2015	45	0	0
4174	3125 P2	2020115021579X	M	PAL	1991	2015	24	0	0
4190	3141 P2	2020115021555F	M	PAL	1973	2015	42	0	0
4201	3152 P2	20201150218413	M	PAL	1979	2015	36	0	0
4207	3158 P2	2020115021213M	M	PAL	1976	2015	39	0	0
4210	3161 P2	2020115021211Q	M	PAL	1987	2015	28	0	0
4216	3167 P2	202011502105M	M	PAL	1992	2015	23	0	0
4287	3238 P2	2020115021950U	M	PAL	1965	2015	50	0	0
4290	3241 P2	2020115021936Q	M	PAL	1994	2015	21	0	0
4312	3263 P2	2020115022122E	M	PAL	1975	2015	40	0	0
4367	3318 P2	2020115023091F	M	PAL	1957	2015	58	0	0
4377	3328 P2	20201150230885	M	PAL	1984	2015	31	0	0
4384	3335 P2	20201150232685	M	PAL	1985	2015	30	0	0
4386	3337 P2	20201150232653	M	PAL	1988	2015	27	0	0
4389	3340 P2	2020115024578R	M	PAL	1975	2015	40	0	0
4392	3343 P2	20201150245562	M	PAL	1963	2015	52	0	0
4409	3360 P2	20201150245626	M	PAL	1969	2015	46	0	0
4443	3394 P2	20201150247674	M	PAL	1972	2015	43	0	0
4546	3497 P2	20201150261482	M	PAL	1975	2015	40	0	0
4602	3553 P2	2020115026247Y	M	PAL	1973	2015	42	0	0
4632	3583 P2	20201150269692	M	PAL	1994	2015	21	0	0
4708	3659 P2	2020115027648R	M	PAL	1977	2015	38	0	0
4718	3669 P2	20201150273823	M	PAL	1951	2015	64	0	0
4726	3677 P2	2020115027401T	M	PAL	1978	2015	37	0	1
4782	3733 P2	2020115027959R	M	PAL	1982	2015	33	0	0
4796	3747 P2	2020115028273Y	M	PAL	1986	2015	29	0	0
4797	3748 P2	2020115028274W	M	PAL	1978	2015	37	0	0
4825	3776 P2	2020115028710E	M	PAL	1965	2015	50	1	0
4847	3798 P2	2020115028779J	M	PAL	1985	2015	30	0	0
4851	3802 P2	2020115028798D	M	PAL	1972	2015	43	0	0
4860	3811 P2	2020115028783R	M	PAL	1988	2015	27	0	0
4893	3844 P2	2020115029336k	M	PAL	1987	2015	28	0	0
4909	3860 P2	2020115029197A	M	PAL	1988	2015	27	1	1
4917	3868 P2	20201150291988	M	PAL	1976	2015	39	0	0
4925	3876 P2	2020115029188C	M	PAL	1965	2015	50	0	0
4926	3877 P2	2020115029375G	M	PAL	1991	2015	24	0	0
4929	3880 P2	20201150293798	M	PAL	1970	2015	45	0	0
4974	3925 P2	20201150297769	M	PAL	1967	2015	48	0	0
5000	3951 P2	20201150297929	M	PAL	1965	2015	50	0	0
5105	4056 P2	2020115032085W	M	PAL	1992	2015	23	0	1
5114	4065 P2	2020115032103W	M	PAL	1983	2015	32	0	0
5123	4074 P2	2020115032101R	M	PAL	1982	2015	33	0	0
5181	4132 P2	2020115032559X	M	PAL	1973	2015	42	0	0
5204	4155 P2	2020115032373G	M	PAL	1983	2015	32	0	0
5208	4159 P2	20201150323698	M	PAL	1989	2015	26	0	0
5289	4240 P2	26799900114	M	PAL	1967	2016	49	0	0
5305	4256 P2	2020116000772N	M	PAL	1979	2016	37	0	0
5311	4262 P2	20201160008657	M	PAL	1988	2016	28	0	0
5335	4286 P2	20201160014791	M	PAL	1980	2016	36	1	0
5363	4314 P2	2020116001317G	M	PAL	1984	2016	32	0	1
5383	4334 P2	2020116001135S	M	PAL	1983	2016	33	0	0
5385	4336 P2	2020116001127S	M	PAL	1987	2016	29	0	0
5462	4413 P2	2020116001832F	M	PaL	1995	2016	21	0	0
5520	4471 P2	20201160037916	M	PAL	1987	2016	29	0	0
5529	4480 P2	20201160037877	M	PAL	1980	2016	36	0	0
25	25 P1	1713810457	M	QAT	1979	2013	34	0	0
40	40 P1	1713810472	M	QAT	1965	2013	48	0	0
43	43 P1	1713810475	M	QAT	1959	2013	54	0	0
93	93 P1	1713810525	M	QAT	1992	2013	21	0	0
164	164 P1	1713810597	M	QAT	1992	2013	21	0	0
174	174 P1	1713810607	M	QAT	1980	2013	33	3	0
185	185 P1	1713810618	M	QAT	1978	2013	35	0	0
186	186 P1	1713810619	M	QAT	1967	2013	46	1	0
212	212 P1	1713810645	M	QAT	1976	2013	37	0	0
221	221 P1	1713810654	M	QAT	1970	2013	43	0	0
233	233 P1	1713810666	M	QAT	1972	2013	41	0	0
271	271 P1	1713810704	M	QAT	1971	2013	42	0	0
310	310 P1	1713810743	M	QAT	1970	2013	43	0	0
312	312 P1	1713810745	M	QAT	1973	2013	40	0	0
319	319 P1	1713810752	M	QAT	1975	2013	38	0	0
477	477 P1	1713810913	M	QAT	1982	2013	31	0	1
554	554 P1	1713810990	M	QAT	1988	2014	26	0	0
572	572 P1	1713811008	M	QAT	1981	2014	33	1	0
579	579 P1	1713811015	M	QAT	1988	2014	26	0	0
628	628 P1	1713811066	M	QAT	1983	2014	31	0	0
668	668 P1	1713811106	M	QAT	1984	2014	30	0	0
738	738 P1	20201140123332	M	QAT	1974	2014	40	0	0
746	746 P1	2020114012360X	M	QAT	1982	2014	32	0	0
748	748 P1	2020114012336X	M	QAT	1974	2014	40	0	0
756	756 P1	2020114012538D	M	QAT	1983	2014	31	0	0
759	759 P1	2020114012563B	M	QAT	1983	2014	31	0	0
767	767 P1	20201140126377	M	QAT	1982	2014	32	1	0
773	773 P1	2020114012964E	M	QAT	1993	2014	21	0	0
775	775 P1	20201140129774	M	QAT	1985	2014	29	3	0
778	778 P1	2020114012939G	M	QAT	1964	2014	50	0	0
783	783 P1	2020114013008C	M	QAT	1972	2014	42	0	0
788	788 P1	2020114013095J	M	QAT	1979	2014	35	0	0
792	792 P1	2020114013252P	M	QAT	1960	2014	54	0	0
793	793 P1	2020114013258D	M	QAT	1975	2014	39	0	0
799	799 P1	2020114013465*	M	QAT	1973	2014	41	0	1
800	800 P1	20201140135417	M	QAT	1980	2014	34	0	0
812	812 P1	2020114013648M	M	QAT	1979	2014	35	0	0
813	813 P1	20201140136401	M	QAT	1978	2014	36	0	0
822	822 P1	2020114013886V	M	QAT	1982	2014	32	0	0
856	856 P1	20201140139462	M	QAT	1975	2014	39	0	0
858	858 P1	20201140139542	M	QAT	1970	2014	44	0	0
860	860 P1	20201140139622	M	QAT	1970	2014	44	0	0
908	908 P1	20201140136049	M	QAT	1989	2014	25	0	0
912	912 P1	20201140138001	M	QAT	1979	2014	35	0	0
913	913 P1	2020114013894V	M	QAT	1978	2014	36	0	0
918	918 P1	2020114013744M	M	QAT	1989	2014	25	0	0
1037	1037 P1	20201140141665	M	QAT	1987	2014	27	0	0
1097	48 p2	2020114024886K	M	QAT	1970	2014	44	0	0
1105	56 p2	2020114024884O	M	QAT	1975	2014	39	0	0
1188	139 p2	2020114026173H	M	QAT	1982	2014	32	0	0
1189	140 p2	2020114026174F	M	QAT	1967	2014	47	0	0
1214	165 p2	2020114026623Y	M	QAT	1988	2014	26	0	0
1222	173 p2	2020114026625U	M	QAT	1960	2014	54	3	0
1227	178 p2	20201140266115	M	QAT	1983	2014	31	0	0
1272	223 p2	2020114026637M	M	QAT	1978	2014	36	1	0
1294	245 p2	2020114027210N	M	QAT	1972	2014	42	0	0
1333	284 p2	2020114027258S	M	QAT	1974	2014	40	0	0
1403	354 p2	2020114028309M	M	QAT	1969	2014	45	1	1
1420	371 p2	20201140282756D	M	QAT	1961	2014	53	0	0
1479	430 p2	20201140288415	M	QAT	1988	2014	26	0	0
1511	462 p2	2020114029282X	M	QAT	1970	2014	44	0	0
1556	507 p2	20201140295589	M	QAT	1977	2014	37	0	0
1570	521 p2	20201140295749	M	QAT	1989	2014	25	0	0
1613	564 p2	20201140300028	M	QAT	1971	2014	43	0	0
1620	571 p2	2020114030108P	M	QAT	1992	2014	22	0	0
1621	572 p2	2020114030109N	M	QAT	1973	2014	41	0	0
1653	604 p2	20201140299882	M	QAT	1975	2014	39	0	0
1693	644 p2	2020115000527T	M	QAT	1985	2015	30	0	0
1697	648 p2	Unknown	M	QAT	1989	2015	26	0	0
1767	718 p2	20201150012326	M	QAT	1989	2015	26	0	0
1770	721 p2	2020115001230A	M	QAT	1989	2015	26	0	0
1775	726 p2	20201150012262	M	QAT	1976	2015	39	0	0
1777	728 p2	2020115001202I	M	QAT	1974	2015	41	0	0
1806	757 p2	2020115001694K	M	QAT	1952	2015	63	0	0
1896	847 p2	2020115002184B	M	QAT	1981	2015	34	0	0
1942	893 p2	2020115002730S	M	QAT	1992	2015	23	0	0
1945	896 p2	2020115002068J	M	QAT	1979	2015	36	0	0
1948	899 p2	2020115002062V	M	QAT	1982	2015	33	0	0
1953	904 p2	2020115002835A	M	QAT	1993	2015	22	0	0
1971	922 p2	2020115002956T	M	QAT	1985	2015	30	0	1
1972	923 p2	2020115003123L	M	QAT	1982	2015	33	0	0
2007	958 p2	2020115003862P	M	QAT	1986	2015	29	0	0
2010	961 p2	2020115004739Q	M	QAT	1979	2015	36	0	0
2018	969 p2	2020115004138S	M	QAT	1982	2015	33	0	0
2066	1017 p2	20201150046172*(Z)	M	QAT	1974	2015	41	1	0
2069	1020 p2	2020115004627V	M	QAT	1996	2015	19	0	0
2161	1112 P2	2020115005071I	M	QAT	1974	2015	41	0	0
2172	1123 P2	2020115005099V	M	QAT	1982	2015	33	0	0
2196	1147 P2	2020115005194X	M	QAT	1988	2015	27	0	0
2309	1260 P2	2020115005747*	M	QAT	1961	2015	54	0	0
2430	1381 P2	20201150064389	M	QAT	1975	2015	40	0	0
2476	1427 P2	2020115006975X	M	QAT	1996	2015	19	0	3
2519	1470 P2	2020115007132T	M	QAT	1974	2015	41	0	0
2545	1496 P2	2020115007614K	M	QAT	1981	2015	34	0	0
2555	1506 P2	20201150076281	M	QAT	1977	2015	38	0	0
2564	1515 P2	2020115007721O	M	QAT	1972	2015	43	0	0
2617	1568 P2	2020115007893L	M	QAT	1992	2015	23	0	0
2658	1609 P2	2020115007984F	M	QAT	1959	2015	56	0	0
2733	1684 P2	2020115008461G	M	QAT	1972	2015	43	0	0
2746	1697 P2	200115008399X	M	QAT	1989	2015	26	0	0
2756	1707 P2	20201150084682	M	QAT	1987	2015	28	0	0
2809	1760 P2	20201150093298	M	QAT	1989	2015	26	0	0
2912	1863 P2	202011501641U	M	QAT	1967	2015	48	0	0
2913	1864 P2	20201150105501H	M	QAT	1967	2015	48	0	3
2929	1880 P2	20201150106489(G)	M	QAT	1957	2015	58	0	0
2934	1885 P2	20201150105155	M	QAT	1968	2015	47	0	0
2975	1926 P2	2020115011262*	M	QAT	1979	2015	36	0	0
2994	1945 P2	20201150113083	M	QAT	1997	2015	18	0	0
3025	1976 P2	2020115011503Y	M	QAT	1990	2015	25	0	0
3028	1979 P2	20201150115680	M	QAT	1990	2015	25	0	0
3044	1995 P2	2020115011554L	M	QAT	1987	2015	28	0	0
3068	2019 P2	2020115011923V	M	QAT	1994	2015	21	0	0
3119	2070 P2	2020115012021H	M	QAT	1970	2015	45	0	3
3120	2071 P2	20205011120419	M	QAT	1976	2015	39	0	0
3163	2114 P2	20201150127925	M	QAT	1966	2015	49	0	0
3201	2152 P2	20201150130035	M	QAT	1978	2015	37	0	0
3239	2190 P2	20201150134216	M	QAT	1981	2015	34	0	0
3264	2215 P2	20201150135829	M	QAT	1957	2015	58	0	0
3270	2221 P2	2020115013616L	M	QAT	1982	2015	33	0	0
3277	2228 P2	20201150135845	M	QAT	1987	2015	28	0	0
3288	2239 P2	2020115014031I	M	QAT	1967	2015	48	0	0
3289	2240 P2	2020115014034C	M	QAT	1971	2015	44	1	3
3315	2266 P2	20201150140472	M	QAT	1959	2015	56	0	0
3324	2275 P2	2020115014281J	M	QAT	1962	2015	53	0	1
3325	2276 P2	2020115014268D	M	QAT	1971	2015	44	0	0
3351	2302 P2	2020115014057Z	M	QAT	1974	2015	41	0	0
3370	2321 P2	20201150140536	M	QAT	1988	2015	27	0	0
3422	2373 P2	2020115015112	M	QAT	1979	2015	36	0	0
3450	2401 P2	2020115015302P	M	QAT	1995	2015	20	0	0
3458	2409 P2	2020115015105Z	M	QAT	1978	2015	37	0	0
3528	2479 P2	20201150147778	M	QAT	1976	2015	39	0	0
3541	2492 P2	20201150153189	M	QAT	1986	2015	29	0	0
3544	2495 P2	2020115015124T	M	QAT	1979	2015	36	0	0
3577	2528 P2	2020115015823C	M	QAT	1978	2015	37	0	0
3594	2545 P2	2020115015901G	M	QAT	1982	2015	33	0	0
3666	2617 P2	38088	M	QAT	1976	2015	39	0	0
3726	2677 P2	41991	M	QAT	1985	2015	30	0	0
3759	2710 P2	8282	M	QAT	1978	2015	37	0	0
3792	2743 P2	20201150170245	M	QAT	1969	2015	46	0	0
3800	2751 P2	20201150170341	M	QAT	1969	2015	46	0	0
3825	2776 P2	2020115017272A	M	QAT	1993	2015	22	0	0
3873	2824 P2	20201150187996	M	QAT	1996	2015	19	0	0
3883	2834 P2	2020115018980C	M	QAT	1987	2015	28	0	0
3899	2850 P2	2020115018884	M	QAT	1976	2015	39	0	0
3918	2869 P2	2020115018825Y	M	QAT	1967	2015	48	0	0
3919	2870 P2	2020115018824*	M	QAT	1970	2015	45	0	0
3934	2885 P2	2020115018809Y	M	QAT	1982	2015	33	0	0
3944	2895 P2	2020115019456*	M	QAT	1973	2015	42	0	0
3957	2908 P2	20201150195255	M	QAT	1992	2015	23	0	0
4016	2967 P2	2020115019842G	M	QAT	1959	2015	56	0	0
4028	2979 P2	2020115019885?	M	QAT	1961	2015	54	0	0
4052	3003 P2	20201150202043	M	QAT	1980	2015	35	0	0
4069	3020 P2	20201150203672	M	QAT	1980	2015	35	0	0
4123	3074 P2	20201150206584	M	QAT	1963	2015	52	0	0
4148	3099 P2	2020115020829B	M	QAT	1974	2015	41	0	0
4161	3112 P2	2020115021847S	M	QAT	1987	2015	28	0	0
4250	3201 P2	2020115022016G	M	QAT	1986	2015	29	0	0
4257	3208 P2	20201150220368	M	QAT	1990	2015	25	0	1
4283	3234 P2	20201150219125	M	QAT	1986	2015	29	0	0
4289	3240 P2	2020115021942U	M	QAT	1973	2015	42	0	0
4299	3250 P2	2020115021940Y	M	QAT	1980	2015	35	0	0
4307	3258 P2	20201150219301	M	QAT	1974	2015	41	0	0
4333	3284 P2	2020115022767C	M	QAT	1952	2015	63	0	0
4336	3287 P2	2020115022762M	M	QAT	1986	2015	29	0	0
4353	3304 P2	2020115023061R	M	QAT	1961	2015	54	0	0
4370	3321 P2	20201150232581	M	QAT	1987	2015	28	0	0
4414	3365 P2	20201150245554	M	QAT	1975	2015	40	0	0
4431	3382 P2	20201150245730	M	QAT	1975	2015	40	0	0
4457	3408 P2	2020115024602m	M	QAT	1979	2015	36	0	0
4479	3430 P2	2020115025178C	M	QAT	1985	2015	30	0	0
4532	3483 P2	2020115025982O	M	QAT	1977	2015	38	0	0
4572	3523 P2	20201150263959	M	QAT	1965	2015	50	0	0
4654	3605 P2	2020115026683U	M	QAT	1979	2015	36	0	0
4683	3634 P2	2020115027727M	M	QAT	1992	2015	23	0	0
4713	3664 P2	20201150273377Y	M	QAT	1968	2015	47	0	0
4819	3770 P2	20201150287284	M	QAT	1975	2015	40	0	3
4821	3772 P2	2020115028720R	M	QAT	1959	2015	56	0	0
4845	3796 P2	20201150287700	M	QAT	1990	2015	25	0	0
4899	3850 P2	20201150291996	M	QAT	1982	2015	33	0	0
4913	3864 P2	2020115029334O	M	QAT	1959	2015	56	0	0
4931	3882 P2	20201150293852	M	QAT	1983	2015	32	0	0
4949	3900 P2	2020115029844H	M	QAT	1987	2015	28	0	0
4954	3905 P2	20201150297857	M	QAT	1961	2015	54	0	0
4960	3911 P2	2020115029920P	M	QAT	1964	2015	51	0	0
4963	3914 P2	2020115029921N	M	QAT	1976	2015	39	0	0
4978	3929 P2	20201150298497	M	QAT	1980	2015	35	3	0
4980	3931 P2	2020115029942D	M	QAT	1981	2015	34	0	0
5043	3994 P2	202011503672Q	M	QAT	1982	2015	33	0	0
5085	4036 P2	2020115031364H	M	QAT	1950	2015	65	0	0
5157	4108 P2	20201150320162	M	QAT	1966	2015	49	0	0
5166	4117 P2	2020115031985D	M	QAT	1973	2015	42	0	0
5171	4122 P2	2020115032579L	M	QAT	1969	2015	46	0	0
5187	4138 P2	2020115032579P	M	QAT	1969	2015	46	0	0
5206	4157 P2	20201150323786	M	QAT	1990	2015	25	0	0
5243	4194 P2	2020116000345O	M	QAT	1970	2016	46	0	0
5244	4195 P2	2020116000347K	M	QAT	1984	2016	32	0	0
5265	4216 P2	20201160009807	M	QAT	1983	2016	33	0	0
5486	4437 P2	2020116002546B	M	QAT	1971	2016	45	0	0
5524	4475 P2	2020116002440Y	M	QAT	1978	2016	38	0	0
5533	4484 P2	20201160037780	M	QAT	1986	2016	30	0	1
2	2 P1	1713810432	M	SYR	1982	2013	31	0	0
5	5 P1	1713810435	M	SYR	1986	2013	27	3	0
90	90 P1	1713810522	M	SYR	1984	2013	29	1	0
91	91 P1	1713810523	M	SYR	1989	2013	24	0	0
162	162 P1	1713810595	M	SYR	1974	2013	39	0	0
190	190 P1	1713810623	M	SYR	1959	2013	54	0	0
200	200 P1	1713810633	M	SYR	1982	2013	31	0	0
205	205 P1	1713810638	M	SYR	1979	2013	34	1	0
207	207 P1	1713810640	M	SYR	1987	2013	26	0	0
218	218 P1	1713810651	M	SYR	1989	2013	24	0	0
234	234 P1	1713810667	M	SYR	1989	2013	24	0	0
273	273 P1	1713810706	M	SYR	1965	2013	48	0	0
346	346 P1	1713810780	M	SYR	1985	2013	28	3	0
351	351 P1	1713810785	M	SYR	1976	2013	37	0	0
388	388 P1	1713810824	M	SYR	1976	2013	37	0	0
403	403 P1	1713810839	M	SYR	1982	2013	31	0	0
470	470 P1	1713810906	M	SYR	1951	2013	62	0	0
487	487 P1	1713810923	M	SYR	1986	2013	27	0	0
589	589 P1	1713811026	M	SYR	1976	2014	38	0	0
594	594 P1	1713811031	M	SYR	1982	2014	32	0	0
645	645 P1	1713811083	M	SYR	1993	2014	21	0	0
682	682 P1	1713811120	M	SYR	1977	2014	37	0	0
700	700 P1	1713811140	M	SYR	1985	2014	29	0	0
841	841 P1	20201140138902	M	SYR	1965	2014	49	0	0
849	849 P1	20201140139550	M	SYR	1982	2014	32	0	0
851	851 P1	2020114013964Z	M	SYR	1981	2014	33	0	0
864	864 P1	20201140139382	M	SYR	1986	2014	28	0	0
969	969 P1	2020114014057F	M	SYR	1976	2014	38	0	0
981	981 P1	2020114014046L	M	SYR	1975	2014	39	0	0
1000	1000 P1	2020114013995L	M	SYR	1976	2014	38	0	0
1086	37 p2	2020114024858S	M	SYR	1994	2014	20	0	0
1110	61 p2	2020114024859Q	M	SYR	1983	2014	31	0	0
1126	77 p2	2020114025589M	M	SYR	1977	2014	37	0	0
1129	80 p2	2020114025593U	M	SYR	1982	2014	32	0	0
1195	146 p2	2020114026575E	M	SYR	1976	2014	38	0	0
1198	149 p2	20201140266107	M	SYR	1985	2014	29	0	0
1200	151 p2	2020114026622*	M	SYR	1989	2014	25	0	0
1220	171 p2	2020114026616W	M	SYR	1978	2014	36	0	0
1225	176 p2	20201140265888	M	SYR	1972	2014	42	0	0
1239	190 p2	2020114026654K	M	SYR	1976	2014	38	1	3
1253	204 p2	2020114026639I	M	SYR	1964	2014	50	0	0
1267	218 p2	2020114026661M	M	SYR	1982	2014	32	0	0
1303	254 p2	20201140272259	M	SYR	1992	2014	22	0	0
1319	270 p2	2020114027246*	M	SYR	1977	2014	37	3	0
1320	271 p2	2020114027269M	M	SYR	1991	2014	23	0	0
1334	285 p2	20201140272451	M	SYR	1982	2014	32	1	0
1337	288 p2	20201140275680	M	SYR	1975	2014	39	0	0
1386	337 p2	2020114028325M	M	SYR	1977	2014	37	0	3
1390	341 p2	2020114028338	M	SYR	1981	2014	33	0	0
1418	369 p2	2020114028313U	M	SYR	1988	2014	26	0	0
1426	377 p2	2020114028715V	M	SYR	1965	2014	49	0	0
1462	413 p2	2020114028868Y	M	SYR	1983	2014	31	0	0
1478	429 p2	20201140288557	M	SYR	1967	2014	47	1	0
1490	441 p2	2020114028850H	M	SYR	1968	2014	46	0	0
1539	490 p2	2020114029303I	M	SYR	1975	2014	39	0	0
1546	497 p2	2020114029483F	M	SYR	1990	2014	24	0	0
1593	544 p2	2020114029949G	M	SYR	1974	2014	40	0	0
1606	557 p2	2020114029955K	M	SYR	1979	2014	35	0	0
1660	611 p2	20201140300945	M	SYR	1982	2014	32	0	0
1678	629 p2	2020115000455T	M	SYR	1986	2015	29	0	0
1688	639 p2	2020115000467L	M	SYR	1997	2015	18	3	0
1713	664 p2	2020115000480R	M	SYR	1984	2015	31	0	0
1733	684 p2	2020115000608R	M	SYR	1985	2015	30	3	0
1734	685 p2	2020115000999T	M	SYR	1984	2015	31	0	0
1789	740 p2	20201150012086	M	SYR	1975	2015	40	3	0
1798	749 p2	2020115001249P	M	SYR	1978	2015	37	1	0
1847	798 p2	2020115001698C	M	SYR	1975	2015	40	0	0
1851	802 p2	2020115001656W	M	SYR	1976	2015	39	0	0
1921	872 p2	2020115002732O	M	SYR	1988	2015	27	0	0
1928	879 p2	2020115002075L	M	SYR	1976	2015	39	0	0
1977	928 p2	20201150032603-	M	SYR	1970	2015	45	0	0
1981	932 p2	2020115003124J	M	SYR	1985	2015	30	0	0
1984	935 p2	2020115003126F	M	SYR	1975	2015	40	0	0
2003	954 p2	2020115003863N	M	SYR	1981	2015	34	0	0
2033	984 p2	2020115003907V	M	SYR	1987	2015	28	0	0
2053	1004 p2	2020115004574P	M	SYR	1980	2015	35	3	0
2081	1032 p2	2020115004601E	M	SYR	1978	2015	37	1	0
2084	1035 p2	2020115004588y	M	SYR	1983	2015	32	0	0
2090	1041 p2	2020115004611A	M	SYR	1981	2015	34	0	0
2093	1044 p2	2020115004603A	M	SYR	1979	2015	36	0	0
2116	1067 p2	2020115004693B	M	SYR	1994	2015	21	0	0
2123	1074 p2	2020115004507A	M	SYR	1978	2015	37	1	0
2136	1087 P2	20201150045176	M	SYR	1991	2015	24	0	0
2138	1089 P2	2020115004523A	M	SYR	1984	2015	31	3	0
2233	1184 P2	20201150054160	M	SYR	1963	2015	52	3	0
2254	1205 P2	2020115005617J	M	SYR	1980	2015	35	0	0
2266	1217 P2	2020115005628D	M	SYR	1991	2015	24	0	0
2283	1234 P2	2020115005631N	M	SYR	1989	2015	26	0	0
2293	1244 P2	2020115005627F	M	SYR	1973	2015	42	0	0
2328	1279 P2	2020115005622P	M	SYR	1980	2015	35	3	0
2347	1298 P2	2020115005813B	M	SYR	1971	2015	44	0	0
2384	1335 P2	2020115006243V	M	SYR	1962	2015	53	1	0
2412	1363 P2	20201150063765	M	SYR	1982	2015	33	0	0
2415	1366 P2	20201150063720(O)	M	SYR	1979	2015	36	3	0
2493	1444 P2	2020115006976V	M	SYR	1983	2015	32	1	0
2575	1526 P2	2020115007694Z	M	SYR	1982	2015	33	3	0
2598	1549 P2	2020115007697T	M	SYR	1978	2015	37	0	0
2599	1550 P2	20201150076914	M	SYR	1986	2015	29	3	0
2679	1630 P2	2020115008022P	M	SYR	1984	2015	31	0	0
2690	1641 P2	2020115008258M	M	SYR	1990	2015	25	3	0
2709	1660 P2	2020115008325N	M	SYR	1990	2015	25	0	0
2747	1698 P2	20201150083866	M	SYR	1969	2015	46	0	0
2768	1719 P2	2020115008976()?	M	SYR	1973	2015	42	0	0
2804	1755 P2	2020115009213W	M	SYR	1978	2015	37	0	0
2811	1762 P2	2020115009205U	M	SYR	1982	2015	33	0	0
2812	1763 P2	2020115009321O	M	SYR	1982	2015	33	0	0
2823	1774 P2	20201150091938	M	SYR	1988	2015	27	3	0
2860	1811 P2	2020115009720V	M	SYR	1965	2015	50	1	0
2872	1823 P2	2020115005760F	M	SYR	1985	2015	30	3	0
2895	1846 P2	20201150096599	M	SYR	1989	2015	26	0	0
2906	1857 P2	2020115010581M	M	SYR	1985	2015	30	1	0
2927	1878 P2	2020115010502F	M	SYR	1980	2015	35	0	0
2932	1883 P2	2020115010655I	M	SYR	1986	2015	29	1	0
3030	1981 P2	2020115011540O	M	SYR	1985	2015	30	0	0
3041	1992 P2	20201150115592	M	SYR	1979	2015	36	3	0
3099	2050 P2	2020115012006F	M	SYR	1980	2015	35	1	0
3167	2118 P2	2020115012779*	M	SYR	1971	2015	44	0	0
3194	2145 P2	2020115013009U	M	SYR	1988	2015	27	3	0
3203	2154 P2	2020115013029M	M	SYR	1987	2015	28	0	0
3223	2174 P2	2020115013543N	M	SYR	1985	2015	30	1	0
3267	2218 P2	20201150135971	M	SYR	1983	2015	32	0	0
3280	2231 P2	20201150136485	M	SYR	1982	2015	33	0	3
3284	2235 P2	2020115013641S	M	SYR	1979	2015	36	1	0
3303	2254 P2	2020115013632L	M	SYR	1981	2015	34	0	0
3308	2259 P2	20201150136565	M	SYR	1985	2015	30	1	0
3340	2291 P2	20201150143032	M	SYR	1980	2015	35	3	0
3348	2299 P2	2020115013968A	M	SYR	1967	2015	48	0	0
3383	2334 P2	2020115014525B	M	SYR	1982	2015	33	0	0
3416	2367 P2	2020115014629W	M	SYR	1986	2015	29	0	0
3423	2374 P2	20201150157120	M	SYR	1985	2015	30	0	0
3442	2393 P2	2020115014862	M	SYR	1973	2015	42	0	0
3447	2398 P2	2020115015106X	M	SYR	1981	2015	34	0	0
3500	2451 P2	20201150147734	M	SYR	1978	2015	37	0	0
3534	2485 P2	2020115051146H	M	SYR	1987	2015	28	0	0
3535	2486 P2	2020115015315F	M	SYR	1975	2015	40	0	0
3578	2529 P2	2020115015084D	M	SYR	1977	2015	38	1	0
3582	2533 P2	2020115015918Z	M	SYR	1975	2015	40	1	0
3638	2589 P2	20201150164762	M	SYR	1977	2015	38	0	0
3650	2601 P2	2020115016509G	M	SYR	1978	2015	37	0	0
3789	2740 P2	20201150170173	M	SYR	1984	2015	31	0	0
3797	2748 P2	20201150170149	M	SYR	1974	2015	41	0	0
3807	2758 P2	2020115017421G	M	SYR	1987	2015	28	0	0
3877	2828 P2	20201150189908	M	SYR	1984	2015	31	0	0
3936	2887 P2	202011501953013	M	SYR	1987	2015	28	3	0
4007	2958 P2	2020115019825I	M	SYR	1988	2015	27	1	0
4020	2971 P2	2020115019859Z	M	SYR	1985	2015	30	0	0
4021	2972 P2	20201150198580	M	SYR	1985	2015	30	0	0
4098	3049 P2	20201150205206	M	SYR	1980	2015	35	1	0
4120	3071 P2	2020115020647N	M	SYR	1987	2015	28	0	0
4132	3083 P2	20201150207964	M	SYR	1960	2015	55	0	0
4166	3117 P2	2020115021358P	M	SYR	1985	2015	30	0	0
4255	3206 P2	2020115021865O	M	SYR	1971	2015	44	0	0
4322	3273 P2	2020115022648Q	M	SYR	1974	2015	41	1	0
4325	3276 P2	20201150226475	M	SYR	1971	2015	44	1	0
4328	3279 P2	2020115023025Z	M	SYR	1985	2015	30	0	0
4341	3292 P2	20201150230332	M	SYR	1984	2015	31	0	0
4358	3309 P2	2020115023071N	M	SYR	1959	2015	56	0	0
4407	3358 P2	20201150245714	M	SYR	1977	2015	38	0	0
4438	3389 P2	20201150245490	M	SYR	1974	2015	41	0	0
4446	3397 P2	2020115024472A	M	SYR	1971	2015	44	1	0
4461	3412 P2	2020115024760Y	M	SYR	1987	2015	28	3	0
4468	3419 P2	20201150251858	M	SYR	1986	2015	29	0	0
4477	3428 P2	2020115025416A	M	SYR	1980	2015	35	0	0
4478	3429 P2	20201150254186	M	SYR	1985	2015	30	3	0
4517	3468 P2	20201150260544	M	SYR	1974	2015	41	0	0
4526	3477 P2	2020115026062E	M	SYR	1989	2015	26	0	1
4550	3501 P2	2020115026141G	M	SYR	1988	2015	27	0	0
4567	3518 P2	20201150266674	M	SYR	1986	2015	29	0	0
4703	3654 P2	2020115027676C	M	SYR	1987	2015	28	0	0
4612	3563 P2	2020115026193T	M	SYR	1979	2015	36	0	0
4643	3594 P2	2020115026692S	M	SYR	1985	2015	30	0	0
4655	3606 P2	2020115026679M	M	SYR	1974	2015	41	0	0
4674	3625 P2	2020115027095H	M	SYR	1981	2015	34	0	0
4675	3626 P2	2020115027090R	M	SYR	1984	2015	31	0	0
4746	3697 P2	20201150279452	M	SYR	1983	2015	32	3	0
4767	3718 P2	202011502797714	M	SYR	1983	2015	32	0	0
4776	3727 P2	2020115028168*	M	SYR	1991	2015	24	0	0
4789	3740 P2	20201150282674	M	SYR	1985	2015	30	0	0
4824	3775 P2	2020115028723E	M	SYR	1973	2015	42	0	0
4868	3819 P2	2020115028815L	M	SYR	1980	2015	35	0	0
4875	3826 P2	2020115028900C	M	SYR	1989	2015	26	1	0
4886	3837 P2	2020115029337I	M	SYR	1982	2015	33	0	0
4934	3885 P2	2020115029399R	M	SYR	1982	2015	33	0	0
4945	3896 P2	20201150297849	M	SYR	1975	2015	40	0	0
4965	3916 P2	2020115029935B	M	SYR	1982	2015	33	0	0
4975	3926 P2	2020115029839B	M	SYR	1994	2015	21	0	0
5001	3952 P2	20201150299449	M	SYR	1985	2015	30	0	0
5007	3958 P2	2020115030436D	M	SYR	1978	2015	37	0	0
5047	3998 P2	2020115030680Q	M	SYR	1977	2015	38	0	0
5057	4008 P2	202011503154W	M	SYR	1988	2015	27	0	0
5091	4042 P2	20201150313613	M	SYR	1981	2015	34	0	0
5103	4054 P2	2020115031331F	M	SYR	1989	2015	26	0	0
5121	4072 P2	20201150320565	M	SYR	1969	2015	46	0	0
5149	4100 P2	20201150320793	M	SYR	1980	2015	35	0	0
5201	4152 P2	2020115032382E	M	SYR	1970	2015	45	0	3
5220	4171 P2	2020116000523K	M	SYR	1986	2016	30	0	0
5288	4239 P2	2020116000780H	M	SYR	1985	2016	31	0	0
5366	4317 P2	20201160013096	M	SYR	1963	2016	53	1	0
5434	4385 P2	20201160021210	M	SYR	1961	2016	55	0	0
5480	4431 P2	20201160025655	M	SYR	1972	2016	44	0	0
89	89 P1	1713810521	M	SUD	1972	2013	41	1	0
239	239 P1	1713810672	M	SUD	1977	2013	36	0	0
303	303 P1	1713810736	M	SUD	1971	2013	42	0	0
316	316 P1	1713810749	M	SUD	1984	2013	29	0	0
402	402 P1	1713810838	M	SUD	1981	2013	32	3	3
416	416 P1	1713810852	M	SUD	1977	2013	36	0	0
500	500 P1	1713810936	M	SUD	1975	2013	38	0	1
555	555 P1	1713810991	M	SUD	1995	2014	19	0	0
597	597 P1	1713811034	M	SUD	1977	2014	37	1	3
607	607 P1	1713811044	M	SUD	1962	2014	52	3	0
641	641 P1	1713811079	M	SUD	1991	2014	23	0	0
897	897 P1	2020114013907G	M	SUD	1973	2014	41	3	0
938	938 P1	2020114014024X	M	SUD	1970	2014	44	1	3
939	939 P1	2020114014038L	M	SUD	1964	2014	50	3	0
1094	45 p2	2020114024873U	M	SUD	1970	2014	44	1	0
1176	127 p2	2020114026184B	M	SUD	1954	2014	60	0	0
1180	131 p2	20201140261795	M	SUD	1986	2014	28	3	0
1185	136 p2	2020114026170N	M	SUD	1988	2014	26	0	0
1187	138 p2	20201140261725	M	SUD	1963	2014	51	1	0
1228	179 p2	20201140266123	M	SUD	1991	2014	23	0	0
1231	182 p2	2020114026650S	M	SUD	1988	2014	26	0	0
1328	279 p2	2020114027239Y	M	SUD	1974	2014	40	1	0
1362	313 p2	2020114027541M	M	SUD	1977	2014	37	1	0
1376	327 p2	2020114028335I	M	SUD	1988	2014	26	1	0
1377	328 p2	20201140283488	M	SUD	1954	2014	60	1	0
1537	488 p2	20201140293096	M	SUD	1988	2014	26	0	0
1558	509 p2	2020114029561(5)	M	SUD	1975	2014	39	0	0
1602	553 p2	2020114029999X	M	SUD	1970	2014	44	1	0
1735	686 p2	2020115001185P	M	SUD	1971	2015	44	1	0
1821	772 p2	20201150016783	M	SUD	1958	2015	57	1	0
1854	805 p2	20201150016535	M	SUD	1986	2015	29	1	0
1919	870 p2	2020115002521	M	SUD	1959	2015	56	0	0
1920	871 p2	2020115002731Q	M	SUD	1989	2015	26	0	3
2111	1062 p2	2020115004502K	M	SUD	1962	2015	53	1	3
2247	1198 P2	2020115005610X	M	SUD	1983	2015	32	1	1
2327	1278 P2	2020115005796I	M	SUD	1960	2015	55	0	0
2349	1300 P2	20201150059(4)15I	M	SUD	1984	2015	31	0	0
2351	1302 P2	2020115005872Q	M	SUD	1979	2015	36	3	0
2364	1315 P2	2020115005868I	M	SUD	1983	2015	32	0	1
2416	1367 P2	2020115006432L	M	SUD	1963	2015	52	0	1
2433	1384 P2	20201150063837	M	SUD	1979	2015	36	1	0
2469	1420 P2	20201150070839-	M	SUD	1986	2015	29	1	3
2523	1474 P2	2020115007026X	M	SUD	1959	2015	56	0	0
2561	1512 P2	2020115007724I	M	SUD	1987	2015	28	1	0
2587	1538 P2	2020115007731K	M	SUD	1973	2015	42	1	0
2630	1581 P2	20201150079066	M	SUD	1986	2015	29	3	0
2638	1589 P2	202011500901G	M	SUD	1986	2015	29	0	0
2685	1636 P2	2020115007998J	M	SUD	1982	2015	33	1	0
2696	1647 P2	2020115008267K	M	SUD	1985	2015	30	0	0
2748	1699 P2	2020115008408Q	M	SUD	1981	2015	34	1	0
2766	1717 P2	20201150089735	M	SUD	1954	2015	61	1	0
2852	1803 P2	2020115009722R	M	SUD	1960	2015	55	1	0
2863	1814 P2	20201150093(9)554	M	SUD	1988	2015	27	0	0
2874	1825 P2	2020115009752F	M	SUD	1988	2015	27	0	0
2911	1862 P2	2020115010652O	M	SUD	1978	2015	37	0	0
3020	1971 P2	20201150115214	M	SUD	1961	2015	54	0	0
3045	1996 P2	20201150115496	M	SUD	1983	2015	32	0	0
3051	2002 P2	20201150116544	M	SUD	1969	2015	46	1	0
3062	2013 P2	2020115011917R	M	SUD	1984	2015	31	1	0
3071	2022 P2	2020115011932T	M	SUD	1978	2015	37	1	3
3094	2045 P2	2020115012039Y	M	SUD	1974	2015	41	0	0
3138	2089 P2	2020115012159I	M	SUD	1987	2015	28	0	0
3349	2300 P2	20201150140704	M	SUD	1979	2015	36	1	0
3388	2339 P2	20201150146245	M	SUD	1989	2015	26	0	0
3410	2361 P2	2020115014645W	M	SUD	1984	2015	31	1	0
3420	2371 P2	2020115014635*	M	SUD	1977	2015	38	0	0
3454	2405 P2	2020115014870E	M	SUD	1971	2015	44	0	0
3471	2422 P2	20201150150973	M	SUD	1955	2015	60	1	0
3530	2481 P2	20201150147938	M	SUD	1990	2015	25	0	0
3551	2502 P2	20201150153277	M	SUD	1988	2015	27	1	0
3664	2615 P2	143126(save)	M	SUD	1983	2015	32	1	0
3679	2630 P2	95820	M	SUD	1964	2015	51	1	3
3696	2647 P2	74262	M	SUD	1956	2015	59	1	0
3745	2696 P2	104901	M	SUD	1975	2015	40	1	3
3798	2749 P2	20201150170309	M	SUD	1975	2015	40	0	0
3837	2788 P2	2020115018935M	M	SUD	1988	2015	27	0	0
3907	2858 P2	2020115018844S	M	SUD	1973	2015	42	0	0
3938	2889 P2	2020115019502J	M	SUD	1986	2015	29	0	0
3962	2913 P2	20201150194699	M	SUD	1990	2015	25	1	1
3963	2914 P2	20201150194623	M	SUD	1970	2015	45	1	0
4008	2959 P2	2020115019829A	M	SUD	1986	2015	29	1	0
4017	2968 P2	20201150198652	M	SUD	1985	2015	30	1	0
4108	3059 P2	2020115020522C	M	SUD	1983	2015	32	1	0
4129	3080 P2	2020115020816L	M	SUD	1981	2015	34	3	0
4142	3093 P2	2020115020799S	M	SUD	1984	2015	31	0	0
4179	3130 P2	20201150213520	M	SUD	1991	2015	24	1	0
4183	3134 P2	2020115021563F	M	SUD	1991	2015	24	0	0
4209	3160 P2	20201150215052	M	SUD	1984	2015	31	1	0
4212	3163 P2	2020115021534F	M	SUD	1954	2015	61	0	0
4246	3197 P2	2020115021887C	M	SUD	1977	2015	38	0	0
4323	3274 P2	20201150226405	M	SUD	1986	2015	29	1	0
4349	3300 P2	20201150227786	M	SUD	1986	2015	29	1	0
4373	3324 P2	20201150232557	M	SUD	1986	2015	29	1	0
4527	3478 P2	2020115026043K	M	SUD	1960	2015	55	0	0
4627	3578 P2	202011502693E	M	SUD	1990	2015	25	1	0
4644	3595 P2	20201150266940	M	SUD	1978	2015	37	1	0
4652	3603 P2	20201150266765	M	SUD	1976	2015	39	1	0
118	118 P1	1713810551	M	YEM	1975	2013	38	0	0
330	330 P1	1713810764	M	YEM	1970	2013	43	0	0
378	378 P1	1713810814	M	YAM	1994	2013	19	1	0
524	524 P1	1713810960	M	YEM	1978	2014	36	0	0
581	581 P1	1713811017	M	YEM	1972	2014	42	0	0
588	588 P1	1713811025	M	YEM	1969	2014	45	0	0
599	599 P1	1713811036	M	YEM	1976	2014	38	1	0
685	685 P1	1713811123	M	YEM	1967	2014	47	0	0
959	959 P1	20201140140697	M	YEM	1976	2014	38	0	0
970	970 P1	2020114014058D	M	YEM	1983	2014	31	1	0
1022	1022 P1	20201140140052	M	YEM	1972	2014	42	0	0
1059	10 p2	20201140246006	M	YEM	1990	2014	24	0	0
1062	13 p2	2020114024501C	M	YEM	1977	2014	37	0	0
1084	35 p2	20201140245971	M	YEM	1993	2014	21	3	0
1137	88 p2	2020114025598K	M	YEM	1989	2014	25	0	0
1150	101 p2	20201140261971	M	YEM	1990	2014	24	0	0
1209	160 p2	2020114026592G	M	YEM	1973	2014	41	0	0
1284	235 p2	2020114027206F	M	YEM	1982	2014	32	1	0
1358	309 p2	20201140283728	M	YEM	1982	2014	32	0	0
1400	351 p2	2020114028316O	M	YEM	1981	2014	33	0	0
1484	435 p2	20201140287917	M	YEM	1970	2014	44	0	0
1597	548 p2	20201140299450	M	YEM	1985	2014	29	1	0
1784	735 p2	20201150012254	M	YEM	1972	2015	43	1	0
1835	786 p2	2020115001602N	M	YEM	1974	2015	41	3	0
1903	854 p2	2020115002192B	M	YEM	1981	2015	34	0	0
1905	856 p2	20201150021947	M	YEM	1981	2015	34	1	0
1937	888 p2	2020115007061X	M	YEM	1956	2015	59	0	0
1961	912 p2	2020115002826C	M	YEM	1982	2015	33	3	0
1962	913 p2	20201150028296-	M	YEM	1974	2015	41	0	0
2025	976 p2	2020115004135Y	M	YEM	1983	2015	32	0	0
2047	998 p2	2020115004567w	M	YEM	1927	2015	88	0	0
2127	1078 P2	20201150045288	M	YEM	1975	2015	40	0	0
2152	1103 P2	20201150050688	M	YEM	1975	2015	40	1	0
2324	1275 P2	2020115005802H	M	YEM	1991	2015	24	1	0
2348	1299 P2	20201150058069	M	YEM	1958	2015	57	1	0
2371	1322 P2	2020115006235V	M	YEM	1970	2015	45	1	0
2388	1339 P2	2020115006255N	M	YEM	1997	2015	18	0	0
2392	1343 P2	2020115006407N	M	YEM	1984	2015	31	0	0
2420	1371 P2	2020115006429B	M	YEM	1978	2015	37	0	0
2497	1448 P2	2020115006978R	M	YEM	1987	2015	28	0	0
2533	1484 P2	2020115007199S	M	YEM	1972	2015	43	1	0
2535	1486 P2	20201150070240-	M	YEM	1981	2015	34	1	0
2606	1557 P2	2020115007734E	M	YEM	1993	2015	22	0	0
2652	1603 P2	20201150079879	M	YEM	1994	2015	21	0	0
2691	1642 P2	20201150082170	M	YEM	1990	2015	25	0	0
2762	1713 P2	2020115008916W	M	YEM	1972	2015	43	0	0
2783	1734 P2	20201150089200(O)	M	YEM	1978	2015	37	0	0
2801	1752 P2	2020115009212Y	M	YEM	1977	2015	38	0	0
2813	1764 P2	2020115009328A	M	YEM	1993	2015	22	1	0
2822	1773 P2	2020115009198Z	M	YEM	1990	2015	25	0	0
2832	1783 P2	2020115009366Z	M	YEM	1987	2015	28	0	0
2894	1845 P2	2020115009685(5)	M	YEM	1985	2015	30	1	0
3001	1952 P2	20201150113075	M	YEM	1982	2015	33	0	0
3013	1964 P2	2020115011497Z	M	YEM	1967	2015	48	0	0
3137	2088 P2	2020115012111D	M	YEM	1961	2015	54	1	0
3161	2112 P2	2020115012866I	M	YEM	1981	2015	34	0	0
3185	2136 P2	2020115012995K	M	YEM	1992	2015	23	0	0
3188	2139 P2	2020115013030*	M	YEM	1974	2015	41	0	0
3229	2180 P2	20201150134240	M	YEM	1965	2015	50	0	0
3241	2192 P2	2020115013433Z	M	YEM	1977	2015	38	0	0
3251	2202 P2	2020115013628D	M	YEM	1980	2015	35	0	0
3252	2203 P2	2020115013625J	M	YEM	1974	2015	41	0	0
3282	2233 P2	2020115013634M	M	YEM	1983	2015	32	0	0
3292	2243 P2	20201150140376	M	YEM	1981	2015	34	0	0
3507	2458 P2	2020115014765G	M	YEM	1977	2015	38	0	0
3548	2499 P2	2020115015165B	M	YEM	1983	2015	32	0	0
3585	2536 P2	20201150159058	M	YEM	1976	2015	39	0	0
3595	2546 P2	2020115015900(_)	M	YEM	1972	2015	43	0	0
3763	2714 P2	66555	M	YEM	1947	2015	68	1	1
3774	2725 P2	20201150170015	M	YEM	1972	2015	43	0	0
3775	2726 P2	2020115016989Q	M	YEM	1989	2015	26	0	0
3862	2813 P2	2020115018737Y	M	YEM	1985	2015	30	0	0
3916	2867 P2	2020115018832*	M	YEM	1989	2015	26	1	0
3943	2894 P2	20201150194607	M	YEM	1970	2015	45	0	0
3984	2935 P2	2020115019568K	M	YEM	1990	2015	25	0	1
3995	2946 P2	2020115019545Y	M	YEM	1992	2015	23	0	0
3999	2950 P2	2020115019553Y	M	YEM	1988	2015	27	0	0
4068	3019 P2	20201150203736	M	YEM	1975	2015	40	1	1
4073	3024 P2	20201150202131	M	YEM	1971	2015	44	0	0
4074	3025 P2	20201150202051	M	YEM	1962	2015	53	1	0
4076	3027 P2	2020115019895R	M	YEM	1986	2015	29	0	3
4081	3032 P2	2020115020369Z	M	YEM	1992	2015	23	0	0
4088	3039 P2	20201150202211	M	YEM	1972	2015	43	0	0
4105	3056 P2	20201150205416	M	YEM	1988	2015	27	0	0
4109	3060 P2	20201150205192	M	YEM	1982	2015	33	1	0
4124	3075 P2	2020115020650X	M	YEM	1982	2015	33	0	0
4125	3076 P2	2020115020832L	M	YEM	1972	2015	43	0	0
4138	3089 P2	2020115020802X	M	YEM	1974	2015	41	0	0
4181	3132 P2	2020115021361Z	M	YEM	1977	2015	38	0	0
4182	3133 P2	20201150215693	M	YEM	1975	2015	40	0	0
4195	3146 P2	2020115021536L	M	YEM	1974	2015	41	0	0
4218	3169 P2	20201150212120	M	YEM	1983	2015	32	1	0
4234	3185 P2	20201150218730	M	YEM	1985	2015	30	1	0
4238	3189 P2	20201150220296	M	YEM	1980	2015	35	0	0
4282	3233 P2	2020115021907X	M	YEM	1980	2015	35	0	0
4303	3254 P2	2020115021939*	M	YEM	1986	2015	29	1	0
4314	3265 P2	20201150221168	M	YEM	1983	2015	32	3	0
4347	3298 P2	2020115023035V	M	YEM	1995	2015	20	0	0
4372	3323 P2	2020115023261B	M	YEM	1987	2015	28	0	0
4388	3339 P2	20201150232637	M	YEM	1980	2015	35	1	0
4405	3356 P2	20201150245618	M	YEM	1971	2015	44	1	0
4458	3409 P2	20201150246098	M	YEM	1963	2015	52	0	0
4482	3433 P2	2020115025214U	M	YEM	1980	2015	35	0	0
4495	3446 P2	20201150252770	M	YEM	1992	2015	23	0	0
4564	3515 P2	2020115026070E	M	YEM	1979	2015	36	1	0
4573	3524 P2	2020115026382V	M	YEM	1994	2015	21	0	0
4623	3574 P2	20201150262418	M	YEM	1975	2015	40	0	0
4646	3597 P2	2020115026760N	M	YEM	1972	2015	43	0	0
4659	3610 P2	2020115026681Y	M	YEM	1981	2015	34	3	0
4712	3663 P2	2020115027387U	M	YEM	1992	2015	23	0	0
4724	3675 P2	2020115027392	M	YEM	1988	2015	27	0	0
4743	3694 P2	2020115027915E	M	YEM	1978	2015	37	0	0
4751	3702 P2	28488600119	M	YEM	1984	2015	31	0	0
4768	3719 P2	20201150279782	M	YEM	1974	2015	41	1	0
4804	3755 P2	2020115028614U	M	YEM	1993	2015	22	1	0
4816	3767 P2	2020115028724C	M	YEM	1987	2015	28	0	0
4919	3870 P2	2020115029191M	M	YEM	1965	2015	50	0	0
4957	3908 P2	2020115029925F	M	YEM	1962	2015	53	0	0
5004	3955 P2	2020115030096L	M	YEM	1989	2015	26	0	0
5040	3991 P2	2020115030679	M	YEM	1991	2015	24	0	0
5044	3995 P2	2020115030673O	M	YEM	1990	2015	25	0	0
5110	4061 P2	2020115032060D	M	YEM	1986	2015	29	0	0
5111	4062 P2	2020115037044D	M	YEM	1989	2015	26	0	0
5161	4112 P2	2020115032024L	M	YEM	1979	2015	36	0	0
5207	4158 P2	2020115032371K	M	YEM	1958	2015	57	1	0
5248	4199 P2	2020116000338M	M	YEM	1979	2016	37	1	0
5254	4205 P2	20201160003355	M	YEM	1992	2016	24	1	0
5313	4264 P2	2020116000866B	M	YEM	1975	2016	41	0	0
5314	4265 P2	2020116000762R	M	YEM	1988	2016	28	0	0
5328	4279 P2	2020116001680F	M	YEM	1987	2016	29	0	0
5338	4289 P2	20201160016847	M	YEM	1975	2016	41	0	0
5353	4304 P2	2020116001628N	M	YEM	1986	2016	30	0	0
5427	4378 P2	20201160021096	M	YEM	1972	2016	44	0	0
5467	4418 P2	20201160026519	M	YEM	1987	2016	29	0	0
5508	4459 P2	2020116003781A	M	YEM	1980	2016	36	0	0
5553	4504 P2	2020116004055B	M	YEM	1982	2016	34	0	0
5602	4553 P2	2020116004939J	M	YEM	1984	2016	32	1	0
5668	4619 P2	2020116006212S	M	YEM	1984	2016	32	0	0
5698	4649 P2	20201160077966	M	YEM	1981	2016	35	3	0
5705	4656 P2	2020116007786A	M	YEM	1985	2016	31	0	3
5730	4681 P2	20201160078121	M	YEM	1983	2016	33	1	0
5741	4692 P2	202011600924D	M	YEM	1978	2016	38	0	0
5751	4702 P2	2020116009291O	M	YEM	1977	2016	39	0	0
5833	4784 P2	20201160096802	M	YEM	1984	2016	32	1	0
5880	4831 P2	2020116010447H	M	YEM	1984	2016	32	0	0
5908	4859 P2	2020116010367H	M	YEM	1979	2016	37	1	0
5947	4898 P2	20201160109932	M	YEM	1983	2016	33	0	0
5958	4909 P2	2020116011039X	M	YEM	1978	2016	38	0	0
5962	4913 P2	2020116011513D	M	YEM	1990	2016	26	0	1
